# Supplementary material for: RADIA: RNA and DNA Integrated Analysis for Somatic Mutation Detection
Source: PLoS One. 2014 Nov 18;9(11):e111516. doi: 10.1371/journal.pone.0111516 (PMC4236012; doi:10.1371/journal.pone.0111516)
Supplement: Table S2 — TCGA barcodes and Universally Unique Identifiers (UUIDs) for the TCGA samples used in this study. All patients provided written informed consent in accordance with TCGA guidelines and local Institutional Review Boards (IRBs). (XLSX) [file pone.0111516.s010.xlsx]

## Sheet: UCEC
TCGA Barcode	UUID	IRB
TCGA-A5-A0G3-01A-11R-A040-07	d6b8f502-68ae-4574-902b-08402a620d96	Cedars Sinai
TCGA-A5-A0G3-01A-11W-A062-09	8934eb21-2b33-4440-a8fb-894d934c79ae	Cedars Sinai
TCGA-A5-A0G3-01A-11X-A064-09	21c9d126-812d-418d-ad77-9701325af2d0	Cedars Sinai
TCGA-A5-A0G3-10A-01W-A062-09	5a3bbee2-9cc2-4a50-91e4-4f9170789faa	Cedars Sinai
TCGA-A5-A0G3-10A-01X-A064-09	c5969734-b9c3-4c6e-9645-ea22a489504d	Cedars Sinai
TCGA-A5-A0G5-01A-11R-A040-07	ad6eb69e-fd18-416d-bcbd-b17138bb54f2	Cedars Sinai
TCGA-A5-A0G5-01A-11W-A062-09	3bd3499e-9d72-4112-90b9-859e717d7da4	Cedars Sinai
TCGA-A5-A0G5-01A-11X-A064-09	ae535539-a7a5-49f6-88d2-c45ca035cd5d	Cedars Sinai
TCGA-A5-A0G5-10A-01W-A062-09	2f27f562-2618-4129-8cde-7a33d408e03d	Cedars Sinai
TCGA-A5-A0G5-10A-01X-A064-09	e633b43f-8cf6-4c3c-9b45-1e453d759f00	Cedars Sinai
TCGA-A5-A0G9-01A-11R-A040-07	21930656-5d55-42ec-8e7a-ea9ac0354eb2	Cedars Sinai
TCGA-A5-A0G9-01A-11W-A062-09	ab517aec-deaa-4239-9d52-546304d914dd	Cedars Sinai
TCGA-A5-A0G9-01A-11X-A064-09	b4eff972-8a12-4264-9e73-ac5464f0f049	Cedars Sinai
TCGA-A5-A0G9-10A-01W-A062-09	66c5a6da-1520-47bc-8f05-b9c0959410c1	Cedars Sinai
TCGA-A5-A0G9-10A-01X-A064-09	becd2eff-71b5-47a7-a243-485a8e16c8d2	Cedars Sinai
TCGA-A5-A0GA-01A-11D-A066-09	d7cc2137-7549-4074-adea-64ea5156e609	Cedars Sinai
TCGA-A5-A0GA-01A-11R-A040-07	931230a6-503e-4fd5-9233-175edbf8abb8	Cedars Sinai
TCGA-A5-A0GA-01A-11W-A062-09	f5da9cb9-220d-44ae-b27d-5e5405a5bf3a	Cedars Sinai
TCGA-A5-A0GA-10A-01W-A062-09	9128496f-5631-4e91-93d6-b709024a25b0	Cedars Sinai
TCGA-A5-A0GA-10A-01X-A064-09	d064e0a8-59d7-4264-9bc3-876dcfb78e69	Cedars Sinai
TCGA-A5-A0GB-01A-11R-A040-07	b572d76c-bd7f-4ce1-a8a7-0118023ef4bf	Cedars Sinai
TCGA-A5-A0GB-01A-11W-A062-09	900d9101-08c8-4a23-a3f1-a1deee518d01	Cedars Sinai
TCGA-A5-A0GB-01A-11X-A064-09	4f66b43b-3d72-420a-bfb5-6c45ff98f248	Cedars Sinai
TCGA-A5-A0GB-10A-01W-A062-09	180ba6d8-7932-4288-9dad-d308244b0684	Cedars Sinai
TCGA-A5-A0GB-10A-01X-A064-09	d1be73c9-91a7-4e91-ae75-3fdb89775929	Cedars Sinai
TCGA-A5-A0GD-01A-11R-A16W-07	4abeea18-118b-45d9-a862-75f79926da4c	Cedars Sinai
TCGA-A5-A0GD-01A-11W-A062-09	a32c3463-ad9a-46ac-8515-4bb6076bbe6a	Cedars Sinai
TCGA-A5-A0GD-01A-11X-A064-09	ca8d3328-c854-4dd2-8106-fe7b60696ea6	Cedars Sinai
TCGA-A5-A0GD-10A-01W-A062-09	fb9638e9-b907-459a-898d-9b21953de429	Cedars Sinai
TCGA-A5-A0GD-10A-01X-A064-09	123e5088-8520-438b-a5ab-0ddf64443ea3	Cedars Sinai
TCGA-A5-A0GE-01A-11R-A16W-07	fdf52989-4efa-46db-b975-ba0c49cba4de	Cedars Sinai
TCGA-A5-A0GE-01A-11W-A062-09	29a60100-edce-4ca1-a16d-803262cf2614	Cedars Sinai
TCGA-A5-A0GE-01A-11X-A064-09	6a569e06-b73b-4c19-9959-f19353ccf0f0	Cedars Sinai
TCGA-A5-A0GE-10A-01W-A062-09	7969068e-75db-48eb-8876-481d3a5ccbf5	Cedars Sinai
TCGA-A5-A0GE-10A-01X-A064-09	dd964e85-6cca-4b44-9baa-47dc0724905c	Cedars Sinai
TCGA-A5-A0GH-01A-21R-A16W-07	bb77263f-96e3-422d-86b1-03c60da66171	Cedars Sinai
TCGA-A5-A0GH-01A-21W-A062-09	a6b09682-01f6-4068-9f8c-9d66702c130f	Cedars Sinai
TCGA-A5-A0GH-01A-21X-A064-09	d9303c96-c0e3-4cb0-bdbc-07fe626e3b4f	Cedars Sinai
TCGA-A5-A0GH-10A-01W-A062-09	6b7e9d52-efc2-4acb-be42-333284d3b4e0	Cedars Sinai
TCGA-A5-A0GH-10A-01X-A064-09	31c24e88-fec3-45f0-b68d-1b5025380055	Cedars Sinai
TCGA-A5-A0GJ-01A-11R-A040-07	b2c54708-fbeb-4d4b-b842-3f6ac6b93107	Cedars Sinai
TCGA-A5-A0GJ-01A-11W-A062-09	7b3440e9-561e-45cb-bfb3-e90007abaecc	Cedars Sinai
TCGA-A5-A0GJ-01A-11X-A064-09	43b79e98-f7c3-4768-8ef8-26736eb2d0dd	Cedars Sinai
TCGA-A5-A0GJ-10A-01W-A062-09	b180bd87-9294-49c3-92ac-b5748dcb0cff	Cedars Sinai
TCGA-A5-A0GJ-10A-01X-A064-09	8103e5a0-6625-457e-bf8d-3318736617e4	Cedars Sinai
TCGA-A5-A0GM-01A-11R-A040-07	6e6730b9-1c7e-4595-856a-f207ed956c74	Cedars Sinai
TCGA-A5-A0GM-01A-11W-A062-09	aa5ff07b-41db-4a2b-b0a0-00c63c4d6192	Cedars Sinai
TCGA-A5-A0GM-01A-11X-A064-09	17dd2135-828f-4cd5-9176-645a26cf3c90	Cedars Sinai
TCGA-A5-A0GM-10A-01W-A062-09	c27c937b-c11d-4699-bd8d-64c3a69c9026	Cedars Sinai
TCGA-A5-A0GM-10A-01X-A064-09	f8baa08c-be3d-489c-8cbf-cb83f0630d77	Cedars Sinai
TCGA-A5-A0GN-01A-11R-A040-07	3b9bb72c-dd92-47a7-98b0-4cb035dfb992	Cedars Sinai
TCGA-A5-A0GN-01A-11W-A062-09	323fe6ad-610c-417b-b1ff-56a2b08ebc8f	Cedars Sinai
TCGA-A5-A0GN-01A-11X-A064-09	62eb244e-b9bb-458a-9ae6-4bc7b64e0483	Cedars Sinai
TCGA-A5-A0GN-10A-01W-A062-09	8ecdffdc-9c23-48d4-b858-f523bd6cf536	Cedars Sinai
TCGA-A5-A0GN-10A-01X-A064-09	b8418213-adb7-4ae0-b7f2-e8e55c850e98	Cedars Sinai
TCGA-A5-A0GQ-01A-11D-A122-09	17576a86-e414-4cc6-98f4-f299709ed427	Cedars Sinai
TCGA-A5-A0GQ-01A-11D-A122-09	7132d837-3702-4b59-8f46-466725a178de	Cedars Sinai
TCGA-A5-A0GQ-01A-11R-A118-07	0b7cb99b-224c-4d1d-abae-c1ff1b30fd0a	Cedars Sinai
TCGA-A5-A0GQ-10A-01D-A122-09	2aafa933-31aa-4747-9e77-ed4fb04cd4f6	Cedars Sinai
TCGA-A5-A0GQ-10A-01D-A122-09	1cea8f1a-d753-4a07-a32c-75c0ad594373	Cedars Sinai
TCGA-A5-A0GU-01A-11R-A16W-07	5bf5f5b9-0f4e-475c-a1d4-f00edffbfe2b	Cedars Sinai
TCGA-A5-A0GU-01A-11W-A062-09	e852aa2c-4d8b-408e-bd53-4fba158d7505	Cedars Sinai
TCGA-A5-A0GU-01A-11X-A064-09	fab82208-124a-4a63-915f-268c055a16fc	Cedars Sinai
TCGA-A5-A0GU-10A-01W-A062-09	f6919954-16a9-4314-9d1c-b9e92b6f0fe6	Cedars Sinai
TCGA-A5-A0GU-10A-01X-A064-09	f0163a6c-a14e-4617-859f-74e08a0f4578	Cedars Sinai
TCGA-A5-A0GW-01A-11R-A16W-07	2da8a394-577f-422b-bc8b-a759bd856918	Cedars Sinai
TCGA-A5-A0GW-01A-11W-A062-09	48e7c56c-aa27-4032-9697-7f6e8c2fd4fc	Cedars Sinai
TCGA-A5-A0GW-01A-11X-A064-09	5c8e2068-bec7-47c2-b5fa-f5a2c60791c9	Cedars Sinai
TCGA-A5-A0GW-10A-01W-A062-09	08fdb9dc-8c8e-43e5-8399-8eef1506a4b7	Cedars Sinai
TCGA-A5-A0GW-10A-01X-A064-09	63a20758-5ed8-4fa5-9494-892e6eef8ccd	Cedars Sinai
TCGA-A5-A0GX-01A-11R-A040-07	87234b29-668c-4a9f-aa05-f3534305e6c2	Cedars Sinai
TCGA-A5-A0GX-01A-11W-A062-09	34604514-b0da-45fa-9f7c-e79cf5d2d2c0	Cedars Sinai
TCGA-A5-A0GX-01A-11X-A064-09	216f3b3a-3345-43aa-a6fb-fbf82507f543	Cedars Sinai
TCGA-A5-A0GX-10A-01W-A062-09	636e1eb8-5087-41f6-9d16-84449eb4934e	Cedars Sinai
TCGA-A5-A0GX-10A-01X-A064-09	a74b6e8d-c301-464f-9b4c-00796f6c8287	Cedars Sinai
TCGA-A5-A0R6-01A-11D-A10B-09	121da712-f431-420c-84a8-3e6ed59c54b4	Cedars Sinai
TCGA-A5-A0R6-01A-11R-A104-07	072e087f-d633-4eb2-a2ca-b3ca5c6a127d	Cedars Sinai
TCGA-A5-A0R6-01A-11W-A10C-09	d2e1ae93-f066-4ca8-933a-4e86d5cab709	Cedars Sinai
TCGA-A5-A0R6-10A-01D-A10B-09	3d61b43b-6b86-42f6-a432-fb36baa18bad	Cedars Sinai
TCGA-A5-A0R6-10A-01D-A10B-09	292c9223-4863-409e-923e-660f5ca2b39a	Cedars Sinai
TCGA-A5-A0R7-01A-31D-A10B-09	c9822707-82e6-49bd-b77d-6620bcbf50d1	Cedars Sinai
TCGA-A5-A0R7-01A-31D-A10B-09	0d39f12b-dbb4-4fb1-9943-6996b8a12ae1	Cedars Sinai
TCGA-A5-A0R7-01A-31R-A16W-07	0dd5eb26-fc95-414b-9dbd-76e4ef232c25	Cedars Sinai
TCGA-A5-A0R7-10A-01D-A10B-09	ce50a937-8a97-4926-abb4-b7f48e7712a5	Cedars Sinai
TCGA-A5-A0R7-10A-01D-A10B-09	7cfd6a12-c3b1-4ecd-bb12-ef3e6edff112	Cedars Sinai
TCGA-A5-A0R8-01A-11D-A10B-09	71576d47-704d-4bf3-9463-3bce0787c8c3	Cedars Sinai
TCGA-A5-A0R8-01A-11D-A10B-09	35ffe588-7f4b-43ca-8a15-10ff332cece4	Cedars Sinai
TCGA-A5-A0R8-01A-11R-A104-07	97961f75-6346-4048-9f1c-7a4edba1d69a	Cedars Sinai
TCGA-A5-A0R8-10A-01D-A10B-09	bbf229df-fa0d-4fb3-b805-dbca42eb07c5	Cedars Sinai
TCGA-A5-A0R8-10A-01D-A10B-09	a69416bb-46e2-4789-93a7-9b44b8866f66	Cedars Sinai
TCGA-A5-A0R9-01A-11D-A10B-09	a4387c98-9165-4a5a-b514-7b166c2dca34	Cedars Sinai
TCGA-A5-A0R9-01A-11D-A10B-09	33533be7-7d8f-43bd-8aac-84dc44507428	Cedars Sinai
TCGA-A5-A0R9-01A-11R-A104-07	96532a0e-4673-409b-8bc7-58937c648605	Cedars Sinai
TCGA-A5-A0R9-10A-01D-A10B-09	f382795e-cdff-4c07-9f81-f3d289d5c5a9	Cedars Sinai
TCGA-A5-A0R9-10A-01D-A10B-09	9125b608-fd9d-457c-a243-af67f842740f	Cedars Sinai
TCGA-A5-A0RA-01A-21D-A10B-09	faf2fe56-6141-43d9-a9c2-d280364e7e59	Cedars Sinai
TCGA-A5-A0RA-01A-21D-A10B-09	6028fc9f-a0e8-4865-ac30-b4caf3319598	Cedars Sinai
TCGA-A5-A0RA-01A-21R-A104-07	d0a9120e-e1a4-4532-a892-2ee3abb0b83d	Cedars Sinai
TCGA-A5-A0RA-10A-01D-A10B-09	323b789e-77a0-4fcb-b8a2-bdb70980c010	Cedars Sinai
TCGA-A5-A0RA-10A-01D-A10B-09	e4add320-aba2-4425-8246-b7270a6c4f09	Cedars Sinai
TCGA-A5-A0VQ-01A-11D-A10B-09	e548d300-f9d1-4c25-9613-33842dd7a64c	Cedars Sinai
TCGA-A5-A0VQ-01A-11R-A104-07	9ae5a7a4-d3e7-4963-916f-2737ce4e8209	Cedars Sinai
TCGA-A5-A0VQ-01A-11X-A10D-09	8e5fcdea-3b9a-461d-8d1f-90b6fa88e6ff	Cedars Sinai
TCGA-A5-A0VQ-10A-01D-A10B-09	e13a9ae7-0e5a-4f7f-8388-1a01338751bb	Cedars Sinai
TCGA-A5-A0VQ-10A-01D-A10B-09	a618bc12-4c1a-466d-b271-ae97f9f013bc	Cedars Sinai
TCGA-AP-A052-01A-11R-A00V-07	9843d3bf-9bb4-45de-b75e-d8508d78b468	Memorial Sloan Kettering Cancer Center
TCGA-AP-A052-01A-11W-A027-09	ed5b0cd6-c693-403b-9b0d-3732ea866fa6	Memorial Sloan Kettering Cancer Center
TCGA-AP-A052-01A-11X-A029-09	0b4e9e97-1cb2-4eff-9c2c-62593c05b6e4	Memorial Sloan Kettering Cancer Center
TCGA-AP-A052-10A-01W-A027-09	14615dc7-4813-4164-92fd-218c6f6ab298	Memorial Sloan Kettering Cancer Center
TCGA-AP-A052-10A-01X-A029-09	2fba7442-549b-445e-b945-fd8946b563e4	Memorial Sloan Kettering Cancer Center
TCGA-AP-A053-01A-21R-A00V-07	7c56a784-89bb-4aa3-a45d-992178ef8ca7	Memorial Sloan Kettering Cancer Center
TCGA-AP-A053-01A-21W-A027-09	b135d4d1-a813-48d6-88fa-16fa1fbde9f4	Memorial Sloan Kettering Cancer Center
TCGA-AP-A053-01A-21X-A029-09	1b6660b0-0445-4aac-858e-62409d3ccb36	Memorial Sloan Kettering Cancer Center
TCGA-AP-A053-10A-01W-A027-09	6943e87d-99cd-4f6f-bb68-1eaf93fa8ad2	Memorial Sloan Kettering Cancer Center
TCGA-AP-A053-10A-01X-A029-09	551029f6-e3d7-4119-8265-4fc6e29055e3	Memorial Sloan Kettering Cancer Center
TCGA-AP-A05A-01A-11R-A00V-07	cf6564d1-2fa0-402b-b4b2-821d92050325	Memorial Sloan Kettering Cancer Center
TCGA-AP-A05A-01A-11W-A027-09	4517a502-1d48-48fd-8622-91d9a85564cd	Memorial Sloan Kettering Cancer Center
TCGA-AP-A05A-01A-11X-A029-09	66149d5b-d306-47cb-bb60-c0d45fe0877e	Memorial Sloan Kettering Cancer Center
TCGA-AP-A05A-10A-01W-A027-09	3bb13f4c-5d68-44a2-8217-50e8fdfd8679	Memorial Sloan Kettering Cancer Center
TCGA-AP-A05A-10A-01X-A029-09	9c970d44-2e3a-4cb1-91f6-c1d02803862f	Memorial Sloan Kettering Cancer Center
TCGA-AP-A05D-01A-11R-A00V-07	2548f135-f9b7-4006-8ff5-334380d6d4bc	Memorial Sloan Kettering Cancer Center
TCGA-AP-A05D-01A-11W-A027-09	e6420cd7-3f8a-46c3-aab6-efbeeb40af51	Memorial Sloan Kettering Cancer Center
TCGA-AP-A05D-01A-11X-A029-09	c4395c1c-05c9-46be-9169-c059ef3ab5ad	Memorial Sloan Kettering Cancer Center
TCGA-AP-A05D-10A-01W-A027-09	529ca35a-77e5-4dd9-a1c6-1ee420a6a5b3	Memorial Sloan Kettering Cancer Center
TCGA-AP-A05D-10A-01X-A029-09	27bd517e-68d5-43cf-9d1a-8ec1bb2147b1	Memorial Sloan Kettering Cancer Center
TCGA-AP-A05H-01A-11R-A00V-07	9f969753-8941-44a7-b84a-87d2f6441ee6	Memorial Sloan Kettering Cancer Center
TCGA-AP-A05H-01A-11W-A027-09	04edf098-e9a5-415f-857b-9bdf43823bb4	Memorial Sloan Kettering Cancer Center
TCGA-AP-A05H-01A-11X-A029-09	6af6baf7-b521-4771-9021-273403c72a45	Memorial Sloan Kettering Cancer Center
TCGA-AP-A05H-10A-01W-A027-09	60fdcd47-3a6a-46ea-b25d-e132fe9a89f6	Memorial Sloan Kettering Cancer Center
TCGA-AP-A05H-10A-01X-A029-09	e738896e-cd23-42a5-ba93-8bf3fa202d6b	Memorial Sloan Kettering Cancer Center
TCGA-AP-A05J-01A-11R-A00V-07	1031fedc-987a-4479-b0c3-60d46453990e	Memorial Sloan Kettering Cancer Center
TCGA-AP-A05J-01A-11W-A027-09	200f1b80-bbf8-4e96-af4b-560120afe00f	Memorial Sloan Kettering Cancer Center
TCGA-AP-A05J-01A-11X-A029-09	03005f5d-2f3d-4514-884f-81e08e49e560	Memorial Sloan Kettering Cancer Center
TCGA-AP-A05J-10A-01W-A027-09	e55a2920-a207-4a63-adff-9ba0bc6be811	Memorial Sloan Kettering Cancer Center
TCGA-AP-A05J-10A-01X-A029-09	f4efdb06-cc3e-4c72-a674-fe2816151666	Memorial Sloan Kettering Cancer Center
TCGA-AP-A05N-01A-11R-A00V-07	6b7cd44d-4196-420d-856b-5074b2b3585c	Memorial Sloan Kettering Cancer Center
TCGA-AP-A05N-01A-11W-A027-09	1d898229-4387-436d-bcd0-3261baecb658	Memorial Sloan Kettering Cancer Center
TCGA-AP-A05N-01A-11X-A029-09	fe4e3001-6f63-4519-a33b-c1c7f214c5c4	Memorial Sloan Kettering Cancer Center
TCGA-AP-A05N-10A-01W-A027-09	1578aca1-fd1d-4fe3-9325-04b73f0e6fcf	Memorial Sloan Kettering Cancer Center
TCGA-AP-A05N-10A-01X-A029-09	1b4ddfa1-fbf2-4382-8507-4e7cdfc64af2	Memorial Sloan Kettering Cancer Center
TCGA-AP-A05P-01A-11R-A16W-07	1d381029-8ca1-4d5a-9265-cf33c17fd309	Memorial Sloan Kettering Cancer Center
TCGA-AP-A05P-01A-11W-A062-09	b842b81d-2c39-4140-8417-97f4b390526e	Memorial Sloan Kettering Cancer Center
TCGA-AP-A05P-01A-11X-A064-09	31102cee-4aec-4fed-9e29-bf0807fc701b	Memorial Sloan Kettering Cancer Center
TCGA-AP-A05P-10A-01W-A062-09	8ee6ad64-f9af-45fd-bf5f-1f2ba1f00686	Memorial Sloan Kettering Cancer Center
TCGA-AP-A05P-10A-01X-A064-09	1724137c-93be-4302-8321-86726b712485	Memorial Sloan Kettering Cancer Center
TCGA-AP-A0L8-01A-11D-A066-09	e97aea83-3ac7-4854-88c3-4d69a1165b0e	Memorial Sloan Kettering Cancer Center
TCGA-AP-A0L8-01A-11R-A040-07	071293c7-2345-480e-a635-8bdbe169d2e8	Memorial Sloan Kettering Cancer Center
TCGA-AP-A0L8-01A-11W-A062-09	85f66f75-35ab-4f64-a454-7d17ca3f1d86	Memorial Sloan Kettering Cancer Center
TCGA-AP-A0L8-10A-01W-A062-09	2adcb919-33b4-4bac-8ede-4abc9cf9defd	Memorial Sloan Kettering Cancer Center
TCGA-AP-A0L8-10A-01X-A064-09	d0fbb419-25bb-4844-a282-6562b40687e5	Memorial Sloan Kettering Cancer Center
TCGA-AP-A0L9-01A-11R-A040-07	5b4fc4d4-34f0-40b0-b25d-4374b5f5cc55	Memorial Sloan Kettering Cancer Center
TCGA-AP-A0L9-01A-11W-A062-09	e8fba6f5-f344-488e-9315-8fbf87241a6d	Memorial Sloan Kettering Cancer Center
TCGA-AP-A0L9-01A-11X-A064-09	711736aa-60bb-40b4-b7ff-8fbe46c75d2c	Memorial Sloan Kettering Cancer Center
TCGA-AP-A0L9-10A-01W-A062-09	d17eca7f-b1d4-41c2-8c45-7be024660f20	Memorial Sloan Kettering Cancer Center
TCGA-AP-A0L9-10A-01X-A064-09	5f702464-2bfd-4ed3-b3f9-df3a4ddbfabb	Memorial Sloan Kettering Cancer Center
TCGA-AP-A0LD-01A-11R-A040-07	f429af37-2e36-461f-b572-7c9754d5f3d1	Memorial Sloan Kettering Cancer Center
TCGA-AP-A0LD-01A-11W-A062-09	099f8ac8-83db-4b95-bc00-7fd122cbf259	Memorial Sloan Kettering Cancer Center
TCGA-AP-A0LD-01A-11X-A064-09	9783ea0a-c2a3-4861-ad82-67ed64ecd44d	Memorial Sloan Kettering Cancer Center
TCGA-AP-A0LD-10A-01W-A062-09	87ae3922-0371-4874-a074-213526705250	Memorial Sloan Kettering Cancer Center
TCGA-AP-A0LD-10A-01X-A064-09	80baa5c9-2b64-4937-89d3-17be90326b8d	Memorial Sloan Kettering Cancer Center
TCGA-AP-A0LE-01A-11D-A127-09	bc2a4f9b-a4c4-45c0-9199-0f8f5aee9b82	Memorial Sloan Kettering Cancer Center
TCGA-AP-A0LE-01A-11D-A127-09	75f4b05b-4953-4294-82bd-07d843dc2345	Memorial Sloan Kettering Cancer Center
TCGA-AP-A0LE-01A-11R-A104-07	04e65b7f-7b6f-40a9-9b1b-cd55b49aeae0	Memorial Sloan Kettering Cancer Center
TCGA-AP-A0LE-10A-01D-A10B-09	4bd44c72-35cf-4ece-99f0-f19990c18660	Memorial Sloan Kettering Cancer Center
TCGA-AP-A0LE-10A-01D-A10B-09	897227cc-9641-4598-a006-abd48b0f24db	Memorial Sloan Kettering Cancer Center
TCGA-AP-A0LF-01A-11D-A122-09	e9e4a07b-51ec-45f9-9cfa-98c6422b2f88	Memorial Sloan Kettering Cancer Center
TCGA-AP-A0LF-01A-11D-A122-09	ebd2ac71-8df8-49dd-9864-c10879a6ae1a	Memorial Sloan Kettering Cancer Center
TCGA-AP-A0LF-01A-11R-A118-07	6b6b6a91-4e97-4187-9ffe-6ffd1e358f16	Memorial Sloan Kettering Cancer Center
TCGA-AP-A0LF-10A-01D-A122-09	25866564-819a-49c8-9282-523dc1375f1f	Memorial Sloan Kettering Cancer Center
TCGA-AP-A0LF-10A-01D-A122-09	27efcdb0-216f-46f3-a860-73a4c1b8e0a6	Memorial Sloan Kettering Cancer Center
TCGA-AP-A0LG-01A-11R-A16W-07	ca55a730-79e7-45fc-946f-d3138f0a2b8f	Memorial Sloan Kettering Cancer Center
TCGA-AP-A0LG-01A-11W-A062-09	3b4b427f-9da8-42f0-b33f-e29a882b517c	Memorial Sloan Kettering Cancer Center
TCGA-AP-A0LG-01A-11X-A064-09	a4d569ce-e68b-443f-9b90-88e1d3c39df4	Memorial Sloan Kettering Cancer Center
TCGA-AP-A0LG-10A-01W-A062-09	80b74e57-34d7-4bba-bd65-637a3f108c7e	Memorial Sloan Kettering Cancer Center
TCGA-AP-A0LG-10A-01X-A064-09	9376c607-83e8-42d8-8743-cc2c26c25e85	Memorial Sloan Kettering Cancer Center
TCGA-AP-A0LH-01A-11R-A16W-07	da48c41e-fd40-4c6e-bbf8-529877a76ea0	Memorial Sloan Kettering Cancer Center
TCGA-AP-A0LH-01A-11W-A062-09	d77a34b8-ac09-479a-b806-d71f7d37640b	Memorial Sloan Kettering Cancer Center
TCGA-AP-A0LH-01A-11X-A064-09	30bb2628-9778-4219-ab75-bd1abfe7f640	Memorial Sloan Kettering Cancer Center
TCGA-AP-A0LH-10A-01W-A062-09	926d25a6-2c92-4706-93ab-7fe1b8e49bd4	Memorial Sloan Kettering Cancer Center
TCGA-AP-A0LH-10A-01X-A064-09	cfd343a8-9747-43e5-9ca1-6480ffb43585	Memorial Sloan Kettering Cancer Center
TCGA-AP-A0LI-01A-11R-A040-07	03c30dbc-8efb-4a3e-9c0c-adf00690c0eb	Memorial Sloan Kettering Cancer Center
TCGA-AP-A0LI-01A-11W-A062-09	8ff1ae6d-08fc-4ee1-a7db-eaa27bdff57c	Memorial Sloan Kettering Cancer Center
TCGA-AP-A0LI-01A-11X-A064-09	66f5daf2-fe6e-481f-9d4e-377b04bef6e0	Memorial Sloan Kettering Cancer Center
TCGA-AP-A0LI-10A-01W-A062-09	5deb538a-f70b-4da7-92c8-626a397f2fcd	Memorial Sloan Kettering Cancer Center
TCGA-AP-A0LI-10A-01X-A064-09	591bdbb6-b4a5-46dd-a13d-8ba0e0305176	Memorial Sloan Kettering Cancer Center
TCGA-AP-A0LJ-01A-11R-A040-07	cc1383a2-ac5a-425e-bd4d-ff0b1e8dc8e5	Memorial Sloan Kettering Cancer Center
TCGA-AP-A0LJ-01A-11W-A062-09	179f6e16-5ba4-4f1b-9bc4-4f04a1094f6f	Memorial Sloan Kettering Cancer Center
TCGA-AP-A0LJ-01A-11X-A064-09	c2ff2378-beb2-4985-be99-ac6991bd35da	Memorial Sloan Kettering Cancer Center
TCGA-AP-A0LJ-10A-01W-A062-09	8d40e99f-b71f-4e65-b8d7-3b9fbe22be50	Memorial Sloan Kettering Cancer Center
TCGA-AP-A0LJ-10A-01X-A064-09	cafa4674-e87f-47f8-b330-38b969d4b87c	Memorial Sloan Kettering Cancer Center
TCGA-AP-A0LL-01A-12D-A127-09	b18a2db1-6123-4836-8146-eefd4e40363c	Memorial Sloan Kettering Cancer Center
TCGA-AP-A0LL-01A-12D-A127-09	61c1d426-07ab-4736-b289-f2d27b4407ee	Memorial Sloan Kettering Cancer Center
TCGA-AP-A0LL-01A-12R-A104-07	2ac3c5e6-70fb-4b81-9d7e-32be760242a8	Memorial Sloan Kettering Cancer Center
TCGA-AP-A0LL-10A-01D-A10B-09	91090261-7959-43b1-aebc-7d0096516752	Memorial Sloan Kettering Cancer Center
TCGA-AP-A0LL-10A-01W-A10C-09	ea6f0e06-a6ae-4146-870b-742c0c700a6b	Memorial Sloan Kettering Cancer Center
TCGA-AP-A0LO-01A-11D-A066-09	701951d5-9c15-4ccc-887e-e0da2ecaa748	Memorial Sloan Kettering Cancer Center
TCGA-AP-A0LO-01A-11R-A040-07	9bb08fb7-154e-4a18-a834-c8b2a1eeb4d4	Memorial Sloan Kettering Cancer Center
TCGA-AP-A0LO-01A-11W-A062-09	17a69128-3bd5-4c4c-8918-912809b354fd	Memorial Sloan Kettering Cancer Center
TCGA-AP-A0LO-10A-01W-A062-09	de630f91-d9a9-4f15-ba53-664f5cb01845	Memorial Sloan Kettering Cancer Center
TCGA-AP-A0LO-10A-01X-A064-09	3b37888f-bc10-4380-900c-262a878d6409	Memorial Sloan Kettering Cancer Center
TCGA-AP-A0LP-01A-12D-A10B-09	472deff8-380d-40cd-9a17-a6c5d9695a4f	Memorial Sloan Kettering Cancer Center
TCGA-AP-A0LP-01A-12D-A10B-09	535f9ae9-8247-40f1-98e3-d0dc74f0aaa0	Memorial Sloan Kettering Cancer Center
TCGA-AP-A0LP-01A-12R-A104-07	44485d07-3c04-4d27-a185-e1d90c21750e	Memorial Sloan Kettering Cancer Center
TCGA-AP-A0LP-10A-01D-A10B-09	a6809e7a-f2f7-49a2-b3fa-45640e9ad584	Memorial Sloan Kettering Cancer Center
TCGA-AP-A0LP-10A-01X-A10D-09	45b0cfb2-7c02-44e3-9469-cd6eebdebbb8	Memorial Sloan Kettering Cancer Center
TCGA-AP-A0LT-01A-11D-A066-09	68cf1d30-0499-4224-b123-715c2e9a4ef8	Memorial Sloan Kettering Cancer Center
TCGA-AP-A0LT-01A-11R-A040-07	721a4f53-a8c4-494b-9c72-29284500c23e	Memorial Sloan Kettering Cancer Center
TCGA-AP-A0LT-01A-11W-A062-09	3bc2c1a1-9e7b-44cc-a84d-f983cf484019	Memorial Sloan Kettering Cancer Center
TCGA-AP-A0LT-10A-01W-A062-09	4732e324-a192-4e49-8d5e-ede61ac459d0	Memorial Sloan Kettering Cancer Center
TCGA-AP-A0LT-10A-01X-A064-09	69631dfb-d2c8-4f2e-87e9-8e608291acb2	Memorial Sloan Kettering Cancer Center
TCGA-AP-A0LV-01A-11D-A066-09	5fce5411-e490-4ce5-9a71-bb46c0083255	Memorial Sloan Kettering Cancer Center
TCGA-AP-A0LV-01A-11R-A040-07	17858980-0684-4012-bef1-35a83bd43734	Memorial Sloan Kettering Cancer Center
TCGA-AP-A0LV-01A-11W-A062-09	6202ccf0-af6e-46ea-8007-882e26e73c63	Memorial Sloan Kettering Cancer Center
TCGA-AP-A0LV-10A-01W-A062-09	02c773c8-4cff-4f79-9f3d-f34f952a053d	Memorial Sloan Kettering Cancer Center
TCGA-AP-A0LV-10A-01X-A064-09	8e3d0d40-b559-41d2-97d3-491feb4d9642	Memorial Sloan Kettering Cancer Center
TCGA-AX-A05S-01A-11R-A00V-07	ed45d856-6c96-4125-a041-fee6830111b9	Gynecologic Oncology Group
TCGA-AX-A05S-01A-11W-A027-09	12cf4888-9a95-42df-a120-2caa02bb9f9b	Gynecologic Oncology Group
TCGA-AX-A05S-01A-11X-A029-09	b6ca7cf7-08d3-4558-989a-16a13d3247d1	Gynecologic Oncology Group
TCGA-AX-A05S-10A-01D-A17G-09	784fc1c1-2184-444a-947b-cef0ca9a9aac	Gynecologic Oncology Group
TCGA-AX-A05S-10A-01W-A027-09	64b8d73f-71fa-4218-b62d-3af61812f9c0	Gynecologic Oncology Group
TCGA-AX-A05T-01A-11R-A00V-07	867c6e94-0208-445b-bf2b-571356062ddf	Gynecologic Oncology Group
TCGA-AX-A05T-01A-11W-A027-09	fd690d99-7c78-4430-a88c-db79d1723bb3	Gynecologic Oncology Group
TCGA-AX-A05T-01A-11X-A029-09	b8e39300-f465-4458-9eb5-7745dc817ff9	Gynecologic Oncology Group
TCGA-AX-A05T-10A-01W-A027-09	b98f65b2-ba09-45c4-884d-e4daf61b2eb0	Gynecologic Oncology Group
TCGA-AX-A05T-10A-01X-A029-09	88f4e98b-b96d-4fcd-8a22-37402c049f99	Gynecologic Oncology Group
TCGA-AX-A05U-01A-11R-A00V-07	0c423595-f968-4107-9a52-ab0569a5c518	Gynecologic Oncology Group
TCGA-AX-A05U-01A-11W-A027-09	70305453-02ad-47fe-ae2d-9012c30218e2	Gynecologic Oncology Group
TCGA-AX-A05U-01A-11X-A029-09	aacaa9ec-0967-4495-bbc8-9f2eff155f6d	Gynecologic Oncology Group
TCGA-AX-A05U-10A-01W-A027-09	4bad25f7-bc51-4eaf-a816-0da86ca5cb84	Gynecologic Oncology Group
TCGA-AX-A05U-10A-01X-A029-09	f12910f9-da60-4c55-bd02-5c50fa42856b	Gynecologic Oncology Group
TCGA-AX-A062-01A-11R-A00V-07	2bfe924d-07c1-4790-b29e-83ec13365c3c	Gynecologic Oncology Group
TCGA-AX-A062-01A-11W-A027-09	3bdfc83d-47f4-4c46-9b64-a4f1262def82	Gynecologic Oncology Group
TCGA-AX-A062-01A-11X-A029-09	6f04daca-eafc-459c-9073-55a0c6bf8e59	Gynecologic Oncology Group
TCGA-AX-A062-10A-01W-A027-09	a70e91ad-8203-4dd7-be4d-6ef9b50f4958	Gynecologic Oncology Group
TCGA-AX-A062-10A-01X-A029-09	05427ff1-014b-464b-a34b-24c419efa549	Gynecologic Oncology Group
TCGA-AX-A064-01A-11R-A00V-07	eb458cfd-634b-4aab-b4c3-b419dcb8ec39	Gynecologic Oncology Group
TCGA-AX-A064-01A-11W-A027-09	54bb5b88-963a-400c-8ee4-ed1a07bd9e68	Gynecologic Oncology Group
TCGA-AX-A064-01A-11X-A029-09	1d454a14-c981-4a50-b0ab-7b3b1bc71929	Gynecologic Oncology Group
TCGA-AX-A064-10A-01W-A027-09	2b9467b5-b2c1-4803-834c-410728a6b0c7	Gynecologic Oncology Group
TCGA-AX-A064-10A-01X-A029-09	ad05867a-fc22-4fb4-ad9a-e83530ff105a	Gynecologic Oncology Group
TCGA-AX-A06B-01A-11R-A00V-07	4188e975-9a3a-4678-bac4-bc12940f9e70	Gynecologic Oncology Group
TCGA-AX-A06B-01A-11W-A027-09	0a0badd5-c76d-4420-aafc-940afac3f6d9	Gynecologic Oncology Group
TCGA-AX-A06B-01A-11X-A029-09	ddfcd55a-1ebd-4ae1-ab98-71a09c2923d3	Gynecologic Oncology Group
TCGA-AX-A06B-10A-01W-A027-09	3e7285ac-f813-45de-aaec-988594636746	Gynecologic Oncology Group
TCGA-AX-A06B-10A-01X-A029-09	0e527f91-505e-400a-93c2-d4ef04098cd3	Gynecologic Oncology Group
TCGA-AX-A06H-01A-11D-A122-09	3bba4d17-7e16-4c54-966e-b998b2e6901a	Gynecologic Oncology Group
TCGA-AX-A06H-01A-11D-A122-09	56ed67c0-dddc-440d-bf57-5ace8774a3bf	Gynecologic Oncology Group
TCGA-AX-A06H-01A-11R-A118-07	414ea257-3e89-464b-bcf1-1865f95bbf90	Gynecologic Oncology Group
TCGA-AX-A06H-10A-01D-A122-09	a71ed423-baa3-4cee-89e6-44fbdeb69c44	Gynecologic Oncology Group
TCGA-AX-A06H-10A-01D-A122-09	47ffcc2e-3176-4f8a-930a-93ac21a7ae7a	Gynecologic Oncology Group
TCGA-AX-A0IS-01A-12D-A10M-09	749913da-6762-465e-9b17-dac807f1c1bd	Gynecologic Oncology Group
TCGA-AX-A0IS-01A-12R-A10J-07	b84036a9-0404-432a-943e-84420c7aff3b	Gynecologic Oncology Group
TCGA-AX-A0IS-01A-12W-A124-09	64edbd31-17ec-499a-9240-01362f3624c1	Gynecologic Oncology Group
TCGA-AX-A0IS-10B-01D-A10M-09	aae91b60-2e49-4b29-a444-1f8b1dba2d4c	Gynecologic Oncology Group
TCGA-AX-A0IS-10B-01D-A10M-09	ac6ac1ca-4c8f-4602-8ad5-80f699f62cec	Gynecologic Oncology Group
TCGA-AX-A0IU-01A-11D-A10B-09	0582ccbd-9903-4bdc-832b-1391841d12ac	Gynecologic Oncology Group
TCGA-AX-A0IU-01A-11R-A16W-07	ee608201-de4c-4a54-a7e0-9103744c3535	Gynecologic Oncology Group
TCGA-AX-A0IU-01A-11W-A10C-09	320dfbd1-799d-430a-ad81-4b546e027e2a	Gynecologic Oncology Group
TCGA-AX-A0IU-10A-01D-A10B-09	234fa817-d4b4-4873-93d1-bd04b4fa8c8d	Gynecologic Oncology Group
TCGA-AX-A0IU-10A-01W-A10C-09	6137c504-ec01-49ac-ae31-9a844f7b79a7	Gynecologic Oncology Group
TCGA-AX-A0IW-01A-11R-A040-07	c60dae1d-cf89-4e88-a662-604b20a92a11	Gynecologic Oncology Group
TCGA-AX-A0IW-01A-11W-A062-09	6be36799-cabb-44d9-b3fa-95ec9963934b	Gynecologic Oncology Group
TCGA-AX-A0IW-01A-11X-A064-09	219e6fb6-846c-4229-9cdf-23b49d03ea9d	Gynecologic Oncology Group
TCGA-AX-A0IW-10A-01W-A062-09	0748caf5-e9f6-4b42-b111-23b66b7815f9	Gynecologic Oncology Group
TCGA-AX-A0IW-10A-01X-A064-09	06ada95e-c308-4f84-9184-02d38c246799	Gynecologic Oncology Group
TCGA-AX-A1C8-01A-11D-A135-09	b499548b-9895-47a9-a92d-3293065e12ff	Gynecologic Oncology Group
TCGA-AX-A1C8-01A-11D-A135-09	3fbce468-06e2-424b-8d49-979d24cd4037	Gynecologic Oncology Group
TCGA-AX-A1C8-01A-11R-A137-07	6d89a3db-7ce6-4556-ac2c-50acfef1b215	Gynecologic Oncology Group
TCGA-AX-A1C8-10A-01D-A135-09	30b4d112-5bb7-479b-983b-3d1bc9f74a43	Gynecologic Oncology Group
TCGA-AX-A1C8-10A-01D-A135-09	786e843d-aad5-4ecd-9d12-92efcedff6fd	Gynecologic Oncology Group
TCGA-AX-A2H5-01A-11D-A17D-09	f10b279b-5694-44b4-a309-9b1a4a513407	Gynecologic Oncology Group
TCGA-AX-A2H5-01A-11D-A17D-09	b1565200-95ee-4506-b730-0521f583be79	Gynecologic Oncology Group
TCGA-AX-A2H5-01A-11R-A17B-07	76b1c688-db1b-4820-93d5-56894975b3d9	Gynecologic Oncology Group
TCGA-AX-A2H5-11A-11D-A17D-09	cc3bb978-9ea3-4814-b202-274703bfe91b	Gynecologic Oncology Group
TCGA-AX-A2H5-11A-11D-A17D-09	b79e3a8a-e86d-4125-9b0e-0e30d20cf203	Gynecologic Oncology Group
TCGA-AX-A2HF-01A-11D-A17D-09	dd6e3b22-ed3e-4f2b-a5bd-e63e169527f3	Gynecologic Oncology Group
TCGA-AX-A2HF-01A-11D-A17D-09	a745f288-9636-4f98-ab18-4462a9015231	Gynecologic Oncology Group
TCGA-AX-A2HF-01A-11R-A17B-07	9340486f-21d2-4375-93af-d15ce886640a	Gynecologic Oncology Group
TCGA-AX-A2HF-10A-01D-A17D-09	061dc699-c03f-416a-be2f-0aeb9b75c551	Gynecologic Oncology Group
TCGA-AX-A2HF-10A-01D-A17D-09	d457ea3c-5c6f-45dd-ad64-10c3fc32d98b	Gynecologic Oncology Group
TCGA-B5-A0JS-01A-11D-A10B-09	6834bfca-ea9a-4eca-8ac1-52f2b5204c5f	Duke
TCGA-B5-A0JS-01A-11D-A10B-09	fd016681-8ea8-4634-bc72-7ba2cbc75565	Duke
TCGA-B5-A0JS-01A-11R-A104-07	a449217d-b48c-4f71-9c11-a2a273c20569	Duke
TCGA-B5-A0JS-10A-01D-A10O-09	eea2fe6e-8530-42a1-b9f8-81dddc6bcd75	Duke
TCGA-B5-A0JS-10A-01W-A10C-09	fe622a3f-7350-4d41-9eb6-2ae71e9202f1	Duke
TCGA-B5-A0JV-01A-11D-A10B-09	0fd48435-230e-4dcd-8faf-3babea7f3d27	Duke
TCGA-B5-A0JV-01A-11R-A104-07	c12f897c-bb1e-456f-b527-4efd157c0fae	Duke
TCGA-B5-A0JV-01A-11W-A10C-09	9cdb488e-4695-44b9-b823-8ec8c685402d	Duke
TCGA-B5-A0JV-10A-01W-A10C-09	19163809-219c-4a39-b7fa-78c4954714a2	Duke
TCGA-B5-A0JV-10A-01X-A10D-09	0fea6f10-5644-4a62-9f17-5607f5ab5056	Duke
TCGA-B5-A0JZ-01A-11R-A040-07	c3f0803e-554b-4485-86a3-8251e951b62b	Duke
TCGA-B5-A0JZ-01A-11W-A062-09	078e732a-ff67-4a90-8d8b-d012ca91d1d7	Duke
TCGA-B5-A0JZ-01A-11X-A064-09	c6b55109-74da-4b99-82df-b0973d79038e	Duke
TCGA-B5-A0JZ-10A-01W-A062-09	acdd2a53-4a7f-4533-b791-4a041b338d4d	Duke
TCGA-B5-A0JZ-10A-01X-A064-09	9cd7b1f4-3d7e-4ea5-bacb-c9eb0512c647	Duke
TCGA-B5-A0K0-01A-11R-A16W-07	37548269-4a2f-4248-b073-93c09f947a9c	Duke
TCGA-B5-A0K0-01A-11W-A062-09	439fce2e-da22-45ee-814f-0dbf2ca4f4d1	Duke
TCGA-B5-A0K0-01A-11X-A064-09	c2aa4ed1-4498-4c14-ade4-e7ad177f6f0f	Duke
TCGA-B5-A0K0-10A-01W-A062-09	304aa363-8aef-4581-91f5-42ec42e59b95	Duke
TCGA-B5-A0K0-10A-01X-A064-09	b887e499-713f-425f-a8ba-eef3b6526983	Duke
TCGA-B5-A0K1-01A-11R-A16W-07	8d512395-bd3f-4130-83ca-b4e10f7f51d5	Duke
TCGA-B5-A0K1-01A-11W-A062-09	4347fc04-51e3-4d26-834d-70f1f90c37e6	Duke
TCGA-B5-A0K1-01A-11X-A064-09	c99ce7a7-f756-469a-9350-0b874fb53bb0	Duke
TCGA-B5-A0K1-10A-01W-A062-09	49194ea4-b0e0-4667-9bbe-751b27e9b6b0	Duke
TCGA-B5-A0K1-10A-01X-A064-09	388401a6-4838-44da-90cd-0eaf063a128b	Duke
TCGA-B5-A0K2-01A-12R-A104-07	a56ee9fa-e9d5-4c1f-96b3-f989ca744e25	Duke
TCGA-B5-A0K2-01A-12W-A10C-09	f1064420-16a6-405a-b51c-508d00f16fa7	Duke
TCGA-B5-A0K2-01A-12X-A10D-09	8fcf74cd-446b-4d76-a94b-7d265d7d3d49	Duke
TCGA-B5-A0K2-10A-01D-A10B-09	289389b7-a91f-40ae-964b-159ec59b3ade	Duke
TCGA-B5-A0K2-10A-01W-A10C-09	7547b5d8-ee5f-4b64-9372-deaf90ea2a5b	Duke
TCGA-B5-A0K3-01A-11R-A040-07	bf5d4d02-1d42-4dd2-a4f9-96f9d82ead83	Duke
TCGA-B5-A0K3-01A-11W-A062-09	ee8dd7d6-45e5-4680-9f69-e514ce1fd3ee	Duke
TCGA-B5-A0K3-01A-11X-A064-09	ef88a752-a371-416b-abf1-2ec404028cad	Duke
TCGA-B5-A0K3-10A-01W-A062-09	b49c8c17-c64d-429a-8fa5-3ef3deff7f8a	Duke
TCGA-B5-A0K3-10A-01X-A064-09	8a82f0b1-b019-4f23-b132-77a647f1d46b	Duke
TCGA-B5-A0K6-01A-11R-A040-07	1cfdc794-bce7-45b8-a6a9-c96632f177b9	Duke
TCGA-B5-A0K6-01A-11W-A062-09	11225a3d-90d7-4e73-b00f-a9a71e780d38	Duke
TCGA-B5-A0K6-01A-11X-A064-09	cd23b376-553a-427d-a094-75e36f0cc677	Duke
TCGA-B5-A0K6-10A-01D-A100-09	44b4df93-b58d-4ae1-ac80-dc8a0945a39d	Duke
TCGA-B5-A0K6-10A-01W-A062-09	5b0bd572-3de9-44e8-b090-fc0198d336c7	Duke
TCGA-B5-A0K7-01A-11R-A104-07	b811abd7-c260-4cf3-ad80-ef84354757f5	Duke
TCGA-B5-A0K7-01A-11W-A10C-09	14e0af21-20ad-4f9b-928e-48df09fad60a	Duke
TCGA-B5-A0K7-01A-11X-A10D-09	e61ddf49-3814-4054-8185-2b90ce5d3785	Duke
TCGA-B5-A0K7-10A-02D-A10B-09	bd0e26c0-d853-4d42-8c6b-4f1f0f4f9c3d	Duke
TCGA-B5-A0K7-10A-02D-A117-09	1b753a46-b199-442d-b919-8e4464d0d211	Duke
TCGA-B5-A0K8-01A-11D-A14K-09	831e08fd-ee50-42b7-abda-5d9593b0d0af	Duke
TCGA-B5-A0K8-01A-11D-A14K-09	43d9db94-d360-472f-a065-bc0e82ab0b73	Duke
TCGA-B5-A0K8-01A-11R-A14M-07	d45f88eb-8dbd-47c8-a7d8-66a4fe8eaf80	Duke
TCGA-B5-A0K8-10B-01D-A14K-09	9ebf45be-a341-46b0-b92a-e01f241e6875	Duke
TCGA-B5-A0K8-10B-01D-A14K-09	597dc449-94a3-46de-bd27-b8981baac44c	Duke
TCGA-B5-A11I-01A-11D-A10M-09	a49c8249-c975-4f2b-9221-cea5b4984223	Duke
TCGA-B5-A11I-01A-11D-A10M-09	78d7f382-8c75-45a5-8128-dac18553d768	Duke
TCGA-B5-A11I-01A-11R-A10J-07	d9bdc590-46ac-4ace-b61f-92e81c91d5f9	Duke
TCGA-B5-A11I-10A-01D-A10M-09	09697c63-40b1-4b62-bdba-7aef4c9e1aff	Duke
TCGA-B5-A11I-10A-01D-A10M-09	54763d98-cd81-42a4-b6d9-533546dc3cdf	Duke
TCGA-B5-A11M-01A-11D-A122-09	cd4267f6-c0b6-4079-802f-d869dc3f4ec7	Duke
TCGA-B5-A11M-01A-11D-A122-09	a1dfb3e2-4e4a-4dc7-b7ea-02a5617e734a	Duke
TCGA-B5-A11M-01A-11R-A118-07	064f80b0-826a-44ea-ab1b-f4c6431d63bc	Duke
TCGA-B5-A11M-10A-01D-A122-09	5d6491be-68f4-49dc-8cd3-442cd3135cea	Duke
TCGA-B5-A11M-10A-01D-A122-09	f30b60a8-b810-4e7c-9501-da8ae9ecaac8	Duke
TCGA-B5-A11O-01A-11D-A122-09	0345e68e-3aac-4ed7-90a2-d892e5a58006	Duke
TCGA-B5-A11O-01A-11D-A122-09	8c07d8fd-f8a3-46b1-ada5-e03ae78cea1c	Duke
TCGA-B5-A11O-01A-11R-A118-07	7955568f-169d-4689-8459-688c4a44d0c5	Duke
TCGA-B5-A11O-10A-01D-A122-09	2e4d6cd6-d848-4336-97aa-49ceb94d559f	Duke
TCGA-B5-A11O-10A-01D-A122-09	74e4dde7-d29d-42b1-b4a3-833a27a46f39	Duke
TCGA-B5-A11S-01A-11D-A122-09	93ab7313-0ba3-48b0-be71-7d027fc65ebb	Duke
TCGA-B5-A11S-01A-11D-A122-09	0d9865fd-c27b-4ac1-8fc1-0ad5144e3856	Duke
TCGA-B5-A11S-01A-11R-A118-07	3d511067-3c3b-4c3e-a725-c4f148919373	Duke
TCGA-B5-A11S-10A-01D-A122-09	8eed050a-cfa4-4fcc-937f-e0eee73d642e	Duke
TCGA-B5-A11S-10A-01D-A122-09	de7b5440-bd73-4a3a-8c10-504da147c4ed	Duke
TCGA-B5-A11V-01A-11D-A10M-09	9eea5c02-5bee-41dd-a036-262cba29d63f	Duke
TCGA-B5-A11V-01A-11D-A10M-09	942c3cc9-d1e4-4c69-b096-14196f7c6480	Duke
TCGA-B5-A11V-01A-11R-A10J-07	a5611c16-a360-4fa3-a59a-aa62a601fee1	Duke
TCGA-B5-A11V-10A-01D-A10M-09	6c3fae2a-5499-4200-95f0-ce216ec6a0e4	Duke
TCGA-B5-A11V-10A-01D-A10M-09	9349cae6-c65f-458b-a1f4-36ccda57f802	Duke
TCGA-B5-A11Z-01A-11D-A10M-09	e9aac167-f1a1-4fa3-92ba-5ca9d7d57278	Duke
TCGA-B5-A11Z-01A-11D-A10M-09	de68a012-33b3-4e99-80a3-66d3602da935	Duke
TCGA-B5-A11Z-01A-11R-A10J-07	129987e8-6a5e-4731-8313-6e0b1395d317	Duke
TCGA-B5-A11Z-10A-01D-A10M-09	06388a6f-a7c3-43e6-9325-7659f3b965eb	Duke
TCGA-B5-A11Z-10A-01D-A10M-09	70594a9c-b9bb-4d95-a11d-4cd9fae0f0cb	Duke
TCGA-B5-A1MU-01A-11D-A13L-09	9cd106f6-c572-49dc-9583-aabe30d79950	Duke
TCGA-B5-A1MU-01A-11D-A13L-09	90177c83-8dd1-47c5-8f14-ec310c51139b	Duke
TCGA-B5-A1MU-01A-11R-A13S-07	e1dce26a-afee-4367-81fc-ed25dd4d8bf9	Duke
TCGA-B5-A1MU-10A-01D-A13O-09	084b4c19-ba25-435a-a1a7-c1ed18bd1e33	Duke
TCGA-B5-A1MU-10A-01D-A13O-09	6e422f48-0d66-47f6-9da8-cf9bb8c8d133	Duke
TCGA-B5-A1MY-01A-11D-A142-09	dcba8ca9-1cb3-4716-9c3b-5e3b770b9d4a	Duke
TCGA-B5-A1MY-01A-11D-A142-09	05b0385d-0f55-48a8-a763-3f2936542451	Duke
TCGA-B5-A1MY-01A-11R-A144-07	230f5036-4dc0-4415-b944-b59a4fcc3782	Duke
TCGA-B5-A1MY-10A-01D-A142-09	ffe2355d-34f4-4f61-80b1-a7ca47d15a9c	Duke
TCGA-B5-A1MY-10A-01D-A142-09	4abc35d6-9afa-4e2f-868d-f1cd26d55125	Duke
TCGA-BG-A0LX-01A-11R-A16W-07	9e827bce-fedc-4434-9d23-5fa91e0570f7	University of Pittsburgh
TCGA-BG-A0LX-01A-11W-A062-09	cf98e784-6726-40c1-b7f6-46fb42ab78b2	University of Pittsburgh
TCGA-BG-A0LX-01A-11X-A064-09	3a1fc92e-f9c4-4cde-a81a-781ec498eee7	University of Pittsburgh
TCGA-BG-A0LX-10A-01W-A062-09	23bb3a95-1176-44d2-a1bb-cd4c0f6ee00a	University of Pittsburgh
TCGA-BG-A0LX-10A-01X-A064-09	c67c4bdf-216f-4af5-a168-8c15eeca073d	University of Pittsburgh
TCGA-BG-A0M0-01A-11R-A104-07	f2c515b6-ce41-46da-b494-8c1e4b926c41	University of Pittsburgh
TCGA-BG-A0M0-01A-11W-A10C-09	6cfa848e-89ae-44ba-9ac6-3c100befb42d	University of Pittsburgh
TCGA-BG-A0M0-01A-11X-A10D-09	a8350a4d-3f8c-4c89-af22-937b5188ac41	University of Pittsburgh
TCGA-BG-A0M0-10A-01D-A10B-09	883de963-e707-4005-89ef-85b41b77503b	University of Pittsburgh
TCGA-BG-A0M0-10A-01W-A10C-09	ed8e7b72-e3c6-4420-8594-b735daba5ed9	University of Pittsburgh
TCGA-BG-A0M2-01A-11D-A10O-09	3af0f92d-1067-46e6-a49f-5a23f68c50a7	University of Pittsburgh
TCGA-BG-A0M2-01A-11R-A104-07	b3908ee3-aa84-4291-a5ea-64239369503b	University of Pittsburgh
TCGA-BG-A0M2-01A-11W-A10C-09	4aaa34b0-1921-42b8-a9c2-1a60fe70548f	University of Pittsburgh
TCGA-BG-A0M2-10A-02W-A10C-09	ac3b34d3-8380-444a-918b-eec174f37d48	University of Pittsburgh
TCGA-BG-A0M2-10A-02X-A10D-09	b28c72f8-f884-467e-9d44-b7d742649b7e	University of Pittsburgh
TCGA-BG-A0M3-01A-11R-A104-07	182800b7-b9ee-45d1-94f8-5b65b1f3a143	University of Pittsburgh
TCGA-BG-A0M3-01A-11W-A10C-09	b1c5eba4-8b04-4eff-a1cf-a16ddd9ffca7	University of Pittsburgh
TCGA-BG-A0M3-01A-11X-A10D-09	66b3a426-c088-4fcb-aa09-c2f3e84cbd86	University of Pittsburgh
TCGA-BG-A0M3-10A-01D-A127-09	f7eb665e-c401-457f-ab7e-0a78c68d6605	University of Pittsburgh
TCGA-BG-A0M3-10A-01D-A127-09	0436623c-3b27-4502-ba5c-0603d605e17f	University of Pittsburgh
TCGA-BG-A0M4-01A-11R-A104-07	c10be85d-4ab1-4d4f-9231-42725604b645	University of Pittsburgh
TCGA-BG-A0M4-01A-11W-A10C-09	ba7a0e61-82ad-4547-bc8e-f88711bcca89	University of Pittsburgh
TCGA-BG-A0M4-01A-11X-A10D-09	9e015e4a-c9ed-456b-9cbd-c70d59a4b647	University of Pittsburgh
TCGA-BG-A0M4-10A-02W-A10C-09	4cb0b60b-21b8-40ba-aeae-ba4aedfae726	University of Pittsburgh
TCGA-BG-A0M4-10A-02X-A10D-09	f5305b21-2276-4f09-9378-9afbbb4e6d57	University of Pittsburgh
TCGA-BG-A0M6-01A-31D-A10B-09	0665cfd8-4fd2-41d3-8519-73683d803468	University of Pittsburgh
TCGA-BG-A0M6-01A-31D-A10B-09	9a855b5b-3262-40ce-9c59-dead70dd3fdc	University of Pittsburgh
TCGA-BG-A0M6-01A-31R-A104-07	2f61e092-9e01-4918-aba9-56f02f7a5c00	University of Pittsburgh
TCGA-BG-A0M6-10A-01W-A10C-09	f780bbf2-ac14-40e9-a299-f41bf35f95cc	University of Pittsburgh
TCGA-BG-A0M6-10A-01X-A10D-09	2a711092-4620-4324-94c5-fbb55e99caa0	University of Pittsburgh
TCGA-BG-A0M7-01A-11R-A040-07	63359419-9344-48ae-b1a2-05c64459e8f1	University of Pittsburgh
TCGA-BG-A0M7-01A-11W-A062-09	cd6c1a8e-054c-43ae-a864-3379240610fc	University of Pittsburgh
TCGA-BG-A0M7-01A-11X-A064-09	94ee96d8-2c12-4b98-8a2d-fe6f25082469	University of Pittsburgh
TCGA-BG-A0M7-10A-01W-A062-09	40ec01f6-dfd4-4a9e-acf9-05572b49fdb3	University of Pittsburgh
TCGA-BG-A0M7-10A-01X-A064-09	f856775b-005c-4523-8ed8-5b2cf4b5e265	University of Pittsburgh
TCGA-BG-A0M8-01A-12D-A10B-09	8d03e4d7-c611-4b1f-b8bc-25a740016ef3	University of Pittsburgh
TCGA-BG-A0M8-01A-12R-A104-07	9d459a91-2815-41f6-8155-ff5973a1a7c8	University of Pittsburgh
TCGA-BG-A0M8-01A-12W-A10C-09	2173e3b8-025f-4691-9d54-b0b29b7ab235	University of Pittsburgh
TCGA-BG-A0M8-10A-01D-A10O-09	a59ced9b-d046-4810-bf21-287ecd966583	University of Pittsburgh
TCGA-BG-A0M8-10A-01X-A10D-09	ffaef71f-9f90-43cd-8d8f-b7bad7fc437d	University of Pittsburgh
TCGA-BG-A0M9-01A-21R-A104-07	b656a548-f4bd-4c1e-bc1e-d2015613aaa0	University of Pittsburgh
TCGA-BG-A0M9-01A-21W-A10C-09	04e6742a-3213-4dfb-ab05-774f10e3acd0	University of Pittsburgh
TCGA-BG-A0M9-01A-21X-A10D-09	d46d4862-eae9-4b7e-be76-bddc4c8b30cb	University of Pittsburgh
TCGA-BG-A0M9-10A-01D-A10B-09	6f1dbdec-016c-4cb0-8156-ed0c6c6c528b	University of Pittsburgh
TCGA-BG-A0M9-10A-01W-A10C-09	44eaa2ea-24cf-46f1-bd02-d05ada3b5ad5	University of Pittsburgh
TCGA-BG-A0MC-01A-21R-A040-07	395bd4ed-a3b9-4dcd-bd68-20c2e81cb7ec	University of Pittsburgh
TCGA-BG-A0MC-01A-21W-A062-09	66f9f028-fd05-4d85-8558-cff6c9a43cb0	University of Pittsburgh
TCGA-BG-A0MC-01A-21X-A064-09	dc024273-a80b-47c4-93f1-07dfc3c9ac48	University of Pittsburgh
TCGA-BG-A0MC-10A-01W-A062-09	e976e7d5-1072-40f9-99b4-cad88f1842c5	University of Pittsburgh
TCGA-BG-A0MC-10A-01X-A064-09	f2e1586e-8843-408c-8758-8c45593a594d	University of Pittsburgh
TCGA-BG-A0MG-01A-21D-A10B-09	87dae428-2ee6-46dd-93da-519ca27a715a	University of Pittsburgh
TCGA-BG-A0MG-01A-21D-A10B-09	f44011fa-77e9-4b24-9cc3-dc9492dfc974	University of Pittsburgh
TCGA-BG-A0MG-01A-21R-A104-07	9a7ad298-0788-4fb8-859b-40f8286e2386	University of Pittsburgh
TCGA-BG-A0MG-10A-01W-A10C-09	9b53f12a-c5aa-4fa3-91a3-f501be753176	University of Pittsburgh
TCGA-BG-A0MG-10A-01X-A10D-09	e3955af1-a0b4-423e-8a50-fcc2bdcac6ab	University of Pittsburgh
TCGA-BG-A0MI-01A-11R-A040-07	691b9062-33ed-4f6a-bbbc-f75b850435fc	University of Pittsburgh
TCGA-BG-A0MI-01A-11W-A062-09	d4f2d84c-4c57-4d0e-b5a3-6bec9af7d89e	University of Pittsburgh
TCGA-BG-A0MI-01A-11X-A064-09	da1e0971-0341-4da7-a3da-70fae59af6df	University of Pittsburgh
TCGA-BG-A0MI-10A-01W-A062-09	92146bd4-eb27-406c-8ce4-0226968ffe2c	University of Pittsburgh
TCGA-BG-A0MI-10A-01X-A064-09	8ea896f8-9fe8-4128-a59a-6bfd9b6a9eb3	University of Pittsburgh
TCGA-BG-A0MO-01A-11D-A066-09	df1749a7-e2d9-4e52-9114-a4e935970de8	University of Pittsburgh
TCGA-BG-A0MO-01A-11R-A040-07	d3b4705a-5a86-40e2-99b5-1c95cd40620d	University of Pittsburgh
TCGA-BG-A0MO-01A-11W-A062-09	9f2e0e5f-6f57-4115-9515-be49ed2d8b3a	University of Pittsburgh
TCGA-BG-A0MO-10A-01W-A062-09	718346cf-3f5a-47d4-9b2e-5a940990ac6e	University of Pittsburgh
TCGA-BG-A0MO-10A-01X-A064-09	05ce9d30-b816-4615-8c92-18d77c9587e9	University of Pittsburgh
TCGA-BG-A0MQ-01A-11D-A10B-09	a1943e93-0370-402c-a42e-1a54ce7c47b6	University of Pittsburgh
TCGA-BG-A0MQ-01A-11D-A10B-09	2e449f15-491f-4090-b42c-8fad1dc2cb51	University of Pittsburgh
TCGA-BG-A0MQ-01A-11R-A104-07	072c85d0-0525-46ee-b0e9-c9f85de1d298	University of Pittsburgh
TCGA-BG-A0MQ-10A-02D-A10B-09	7368504f-5025-480c-bf2a-f5947375c10f	University of Pittsburgh
TCGA-BG-A0MQ-10A-02X-A10D-09	4bce0473-f8ad-472f-83e7-4fb18a5385e6	University of Pittsburgh
TCGA-BG-A0MS-01A-11D-A10B-09	fbcf29fd-d2d9-4270-b873-8420291c95eb	University of Pittsburgh
TCGA-BG-A0MS-01A-11D-A10B-09	2bd7f6e3-45a4-4283-8a28-38bb7cf6daa0	University of Pittsburgh
TCGA-BG-A0MS-01A-11R-A104-07	b98dbb82-3443-47ea-9287-aa12097459b6	University of Pittsburgh
TCGA-BG-A0MS-10A-02W-A10C-09	1eb78ba4-fc77-476f-a085-22b2cd94a4bc	University of Pittsburgh
TCGA-BG-A0MS-10A-02X-A10D-09	d4b9952f-ce44-4b21-8936-7788d51a525a	University of Pittsburgh
TCGA-BG-A0MT-01A-11D-A10B-09	3465f862-1b4d-4314-839e-6c05bb1a15d5	University of Pittsburgh
TCGA-BG-A0MT-01A-11R-A104-07	7d84bd12-0c1e-48e8-9075-1b0559f92066	University of Pittsburgh
TCGA-BG-A0MT-01A-11X-A10D-09	97213f7d-03b1-41d5-9aa9-2ca67fd1e21a	University of Pittsburgh
TCGA-BG-A0MT-10A-01W-A10C-09	f5cd998a-5c0b-4a1d-9c38-a0045d5a4d38	University of Pittsburgh
TCGA-BG-A0MT-10A-01X-A10D-09	b5048cb1-9566-46f4-852b-5f50d502bb88	University of Pittsburgh
TCGA-BG-A0MU-01A-11D-A10B-09	ee9ad063-bf4f-4077-8923-f17227561167	University of Pittsburgh
TCGA-BG-A0MU-01A-11D-A10B-09	f248ac0c-ab2e-4ceb-b1fe-d91ec5d580a2	University of Pittsburgh
TCGA-BG-A0MU-01A-11R-A104-07	29d3ef7e-8ce4-410b-afbc-aa21dd30cbd4	University of Pittsburgh
TCGA-BG-A0MU-10A-02D-A10B-09	753e3549-8ee3-4b54-b0d0-16617a58fe63	University of Pittsburgh
TCGA-BG-A0MU-10A-02X-A10D-09	05bce296-8b5c-4527-a8ec-b74fd05a7829	University of Pittsburgh
TCGA-BG-A0RY-01A-11D-A10B-09	23eddc57-a5a2-4252-b3b7-56a6cca44668	University of Pittsburgh
TCGA-BG-A0RY-01A-11D-A10B-09	3f39ef59-4f51-417f-8c13-8d82a9b138ff	University of Pittsburgh
TCGA-BG-A0RY-01A-11R-A104-07	b9595324-58d8-4d0e-8e5d-59b967825720	University of Pittsburgh
TCGA-BG-A0RY-10A-02D-A10B-09	0e55d3e0-b5ba-44be-8e45-ba5b8463da28	University of Pittsburgh
TCGA-BG-A0RY-10A-02X-A10D-09	aac7bd5a-aafd-495d-9ed3-ec876f3e4d72	University of Pittsburgh
TCGA-BG-A0VX-01A-11D-A122-09	20128ec4-1920-4c5a-9b53-cf2e03025ba6	University of Pittsburgh
TCGA-BG-A0VX-01A-11D-A122-09	5dc9f5d0-9312-47e2-bec7-6a641d532d89	University of Pittsburgh
TCGA-BG-A0VX-01A-11R-A118-07	f2806729-6fe6-4c1d-b924-19d32633f14d	University of Pittsburgh
TCGA-BG-A0VX-10A-01D-A122-09	1c4accd1-5d02-4f0a-8caa-436d64a4a32d	University of Pittsburgh
TCGA-BG-A0VX-10A-01D-A122-09	b62587b0-abd1-471b-ba96-083cd3996d95	University of Pittsburgh
TCGA-BG-A0VZ-01A-11D-A10G-09	a75ca47e-421a-4b3e-ae1e-398a730be2c2	University of Pittsburgh
TCGA-BG-A0VZ-01A-11D-A10G-09	f46ec806-ac58-4066-87d1-0c875647092e	University of Pittsburgh
TCGA-BG-A0VZ-01A-11R-A109-07	b34561b5-6fd1-4d14-905f-a69495a91143	University of Pittsburgh
TCGA-BG-A0VZ-10A-02D-A117-09	c4aee349-9ed2-46dc-9454-a7d41cc915bc	University of Pittsburgh
TCGA-BG-A0VZ-10A-02X-A10H-09	c3095c2f-9688-4087-a758-9dab2ed4760e	University of Pittsburgh
TCGA-BG-A0W1-01A-12D-A10G-09	1fae03c8-6a01-41f4-b58b-05c54488613b	University of Pittsburgh
TCGA-BG-A0W1-01A-12D-A10G-09	6542d92b-7a74-4753-9b88-627f70a2d233	University of Pittsburgh
TCGA-BG-A0W1-01A-12R-A109-07	7eede1df-fb3a-49b5-968b-438a4fc33549	University of Pittsburgh
TCGA-BG-A0W1-10A-01D-A117-09	0e1cd769-e7e2-433b-af22-9ce408058720	University of Pittsburgh
TCGA-BG-A0W1-10A-01X-A10H-09	65ecf85a-f386-4f28-a4ad-5c2761f3e13d	University of Pittsburgh
TCGA-BG-A0W2-01A-11D-A117-09	bf37f5fc-5528-4e02-bdba-8b3be06e7026	University of Pittsburgh
TCGA-BG-A0W2-01A-11D-A117-09	e11b220b-ca12-4366-95d8-7251bf5362da	University of Pittsburgh
TCGA-BG-A0W2-01A-11R-A109-07	9abc1b3e-ab4d-4581-9a8f-aff6c2472a6f	University of Pittsburgh
TCGA-BG-A0W2-10A-01D-A10G-09	d0093522-6ec5-405e-9e93-6ce2f4aa839d	University of Pittsburgh
TCGA-BG-A0W2-10A-01X-A10H-09	0c624cf7-72c8-4cb7-b0be-4a07a5c6f6b8	University of Pittsburgh
TCGA-BG-A0YU-01A-21D-A10M-09	d9aa0440-1a67-4cd1-a194-e188e52c3ba8	University of Pittsburgh
TCGA-BG-A0YU-01A-21D-A10M-09	9e696b51-3541-496f-b4f0-f3c2c285b09f	University of Pittsburgh
TCGA-BG-A0YU-01A-21R-A10J-07	b3cbffbb-349f-4773-bb8e-d13dc0377843	University of Pittsburgh
TCGA-BG-A0YU-10A-01D-A10M-09	2bf34882-1714-4595-8a60-bad80d6d6a12	University of Pittsburgh
TCGA-BG-A0YU-10A-01D-A10M-09	63d47bdd-1273-4083-8b9a-8de82df8cb51	University of Pittsburgh
TCGA-BG-A0YV-01A-11D-A10M-09	c801b0b1-7d0b-4dbc-98cd-86c39ba58f27	University of Pittsburgh
TCGA-BG-A0YV-01A-11D-A10M-09	235b035a-7f4b-49d7-b264-de66c14e53cb	University of Pittsburgh
TCGA-BG-A0YV-01A-11R-A10J-07	a163e601-d6f9-42e0-baf4-b4bebdcce40e	University of Pittsburgh
TCGA-BG-A0YV-10A-01D-A10M-09	70467547-a877-42ad-9e86-ad8eef28c87c	University of Pittsburgh
TCGA-BG-A0YV-10A-01D-A10M-09	78da836b-93b2-4b19-b53c-08741de0a47f	University of Pittsburgh
TCGA-BG-A186-01A-11D-A12J-09	e4ecfb6b-6673-49a4-a0be-942246b520fc	University of Pittsburgh
TCGA-BG-A186-01A-11D-A12J-09	e8301740-35ba-41e1-9c0b-f61bac4edb8f	University of Pittsburgh
TCGA-BG-A186-01A-11R-A12I-07	4fe8f44e-3d76-4f65-b9ed-25ca498a858d	University of Pittsburgh
TCGA-BG-A186-10A-01D-A12J-09	baeb4944-cd3f-4cbc-8388-2768a710d170	University of Pittsburgh
TCGA-BG-A186-10A-01D-A12J-09	b4d526b6-d678-4572-b704-a2b7ef15ee0f	University of Pittsburgh
TCGA-BG-A187-01A-11D-A12J-09	89d42333-b537-4d34-af67-66b3d22b371c	University of Pittsburgh
TCGA-BG-A187-01A-11D-A12J-09	f5eb2007-e7fe-48f0-b40e-d55694dde0b8	University of Pittsburgh
TCGA-BG-A187-01A-11R-A12I-07	8db49620-59b1-40f7-83fd-3ab2de084e9f	University of Pittsburgh
TCGA-BG-A187-10A-01D-A12J-09	7c9874f4-91b6-40be-9131-e0a55c446959	University of Pittsburgh
TCGA-BG-A187-10A-01D-A12J-09	989f57ef-988f-481d-a0bc-1a1ec039854b	University of Pittsburgh
TCGA-BG-A18A-01A-21D-A12J-09	aef46031-9465-45c3-aacd-192760b405de	University of Pittsburgh
TCGA-BG-A18A-01A-21D-A12J-09	7e9fa19d-9571-440d-8e03-62bdbdc8c2ae	University of Pittsburgh
TCGA-BG-A18A-01A-21R-A12I-07	52515a50-4509-4bb0-bd47-9adfb93a4473	University of Pittsburgh
TCGA-BG-A18A-10A-01D-A12J-09	f8cf659d-27d6-4c31-b13e-1a3ab37277d5	University of Pittsburgh
TCGA-BG-A18A-10A-01D-A12J-09	8de4f059-4ba1-423a-a42b-3356521fd9f3	University of Pittsburgh
TCGA-BG-A18B-01A-11D-A12J-09	b98e3842-eb54-45ad-ac16-36dcd028b185	University of Pittsburgh
TCGA-BG-A18B-01A-11D-A12J-09	53a6a68f-b06a-49a4-b850-1ea78b54ed7f	University of Pittsburgh
TCGA-BG-A18B-01A-11R-A12I-07	2f436e93-f974-4373-825e-d66589a2d875	University of Pittsburgh
TCGA-BG-A18B-10A-01D-A12J-09	86a2d7b3-7f61-4207-ba84-1ea5505fc3a9	University of Pittsburgh
TCGA-BG-A18B-10A-01D-A12J-09	986690f3-4dd1-401f-9daa-3ed524a831b9	University of Pittsburgh
TCGA-BG-A18C-01A-11D-A12J-09	87fed2d8-55fe-43f9-833a-539e88cac59d	University of Pittsburgh
TCGA-BG-A18C-01A-11D-A12J-09	617d1d8b-955c-40c8-b9bd-410b38553f1d	University of Pittsburgh
TCGA-BG-A18C-01A-11R-A12I-07	a8f91fa9-20e3-47f3-9d63-6b06b70ce89e	University of Pittsburgh
TCGA-BG-A18C-10A-01D-A12J-09	a0789edc-9790-4800-93b6-6b567cf9c109	University of Pittsburgh
TCGA-BG-A18C-10A-01D-A12J-09	7d57e668-a733-4d10-a639-ecd7d289e127	University of Pittsburgh
TCGA-BG-A2AE-01A-11D-A16D-09	70f540cb-8fa8-4de5-8660-e15e69aab92e	University of Pittsburgh
TCGA-BG-A2AE-01A-11D-A16D-09	32a68ff5-3efd-4760-80dc-57fc044479ac	University of Pittsburgh
TCGA-BG-A2AE-01A-11R-A16F-07	e1174bb9-f973-4ef8-92bb-65c9b1bbf2da	University of Pittsburgh
TCGA-BG-A2AE-10A-01D-A16D-09	223a9c3f-d0df-4edf-b868-11f574ba3b04	University of Pittsburgh
TCGA-BG-A2AE-10A-01D-A16D-09	84882c60-25fc-4a82-a360-20dd7fe98780	University of Pittsburgh
TCGA-BK-A0C9-01A-11R-A00V-07	aaa59bda-f670-4782-8d14-1a4254a03974	Christiana Healthcare
TCGA-BK-A0C9-01A-11W-A027-09	542d1a5b-35ed-4059-be4e-11d5dbc280ed	Christiana Healthcare
TCGA-BK-A0C9-01A-11X-A029-09	da6f5fde-8293-4551-a754-6ccfbddfc874	Christiana Healthcare
TCGA-BK-A0C9-10A-01W-A027-09	39e6557a-fd4f-4624-a950-3d8f6bb68afa	Christiana Healthcare
TCGA-BK-A0C9-10A-01X-A029-09	3cf6367e-df6e-485d-bd09-5884691589e5	Christiana Healthcare
TCGA-BK-A0CA-01A-21D-A122-09	28ff27a7-b025-4857-98f1-000bb17b0d6d	Christiana Healthcare
TCGA-BK-A0CA-01A-21D-A122-09	57a3e208-b551-4e5c-8f48-f600d4567092	Christiana Healthcare
TCGA-BK-A0CA-01A-21R-A118-07	d12ceada-89bc-4289-b05d-3690e52450cc	Christiana Healthcare
TCGA-BK-A0CA-10A-01D-A122-09	952c66b2-5050-4f08-ab4a-85e206f820b4	Christiana Healthcare
TCGA-BK-A0CA-10A-01D-A122-09	852878bb-db01-4955-80dc-1f0cd0622cb1	Christiana Healthcare
TCGA-BK-A0CB-01A-32D-A10B-09	8f966c26-c70c-4258-b075-18c7d2dd17fd	Christiana Healthcare
TCGA-BK-A0CB-01A-32R-A104-07	1675f56c-f8b1-427d-8733-f251062a3426	Christiana Healthcare
TCGA-BK-A0CB-01A-32X-A10D-09	67f2241f-c04a-48d8-9740-259652110400	Christiana Healthcare
TCGA-BK-A0CB-10A-05W-A10C-09	05a70b24-8ec0-467b-9e7b-096d7d63e71b	Christiana Healthcare
TCGA-BK-A0CB-10A-05X-A10D-09	d764507f-7055-4db0-bed6-fe6d14468b44	Christiana Healthcare
TCGA-BK-A0CC-01A-21R-A16W-07	bc0e4b9f-96ca-48f4-94c9-eb8e132c4660	Christiana Healthcare
TCGA-BK-A0CC-01A-21W-A027-09	d5376094-4587-4aff-8c6d-acf080330165	Christiana Healthcare
TCGA-BK-A0CC-01A-21X-A029-09	c34a9ff2-9522-4de1-bc50-5bcf38d6813e	Christiana Healthcare
TCGA-BK-A0CC-10A-01W-A027-09	044b56f1-6eb7-43a8-b32d-5c3855e57851	Christiana Healthcare
TCGA-BK-A0CC-10A-01X-A029-09	aa63715e-03e9-459f-82cd-7622e7e9c49b	Christiana Healthcare
TCGA-BS-A0T9-01A-11D-A12J-09	80a43327-57d6-4752-914d-b855aaf85ec2	University of Hawaii
TCGA-BS-A0T9-01A-11D-A12J-09	5707b736-7edd-4a41-be27-f450dc8be6a8	University of Hawaii
TCGA-BS-A0T9-01A-11R-A12I-07	77494df6-a026-4c95-ada6-ee07988e8cef	University of Hawaii
TCGA-BS-A0T9-10C-01D-A12J-09	aa73c8ae-671c-4d5a-8a48-f2f4e208a436	University of Hawaii
TCGA-BS-A0T9-10C-01D-A12J-09	c4e1a193-f528-4d85-9685-511d6f13ff9a	University of Hawaii
TCGA-BS-A0TA-01A-11D-A10B-09	63561f0d-ac5f-4851-8bfb-633d84e2cf5f	University of Hawaii
TCGA-BS-A0TA-01A-11D-A10B-09	ca5d63d8-0a34-4daa-a961-b9d481dc2f4b	University of Hawaii
TCGA-BS-A0TA-01A-11R-A104-07	229c70f0-1b7d-472b-aa1e-b27a6b5a3809	University of Hawaii
TCGA-BS-A0TA-10A-01D-A10B-09	f13223df-d345-4202-9f73-8dd89bbb4183	University of Hawaii
TCGA-BS-A0TA-10A-01D-A10B-09	55d5bdb6-e227-4347-99d9-4e814008ceed	University of Hawaii
TCGA-BS-A0TD-01A-11D-A10B-09	48cee574-19ad-410d-ac6c-2b18fde1bd1c	University of Hawaii
TCGA-BS-A0TD-01A-11D-A10B-09	c4cd0b01-06f4-4439-b650-ab16eb785e2d	University of Hawaii
TCGA-BS-A0TD-01A-11R-A104-07	231fca25-f1bc-4e90-800b-efc2752799ae	University of Hawaii
TCGA-BS-A0TD-10A-01D-A10B-09	7f02c9ba-8ca3-4bdf-9c01-5d9ae0e889be	University of Hawaii
TCGA-BS-A0TD-10A-01X-A10D-09	8476cfca-88ec-4396-9004-0a94f9191cf8	University of Hawaii
TCGA-BS-A0TE-01A-11D-A10B-09	c25e4afa-71e4-4fbd-88f4-25bcd11e847d	University of Hawaii
TCGA-BS-A0TE-01A-11R-A104-07	1bd064d5-9afd-4ea0-ae49-c82fcee63300	University of Hawaii
TCGA-BS-A0TE-01A-11W-A10C-09	40ecab5d-da28-4425-81d7-0243f7eed9de	University of Hawaii
TCGA-BS-A0TE-10A-01D-A10B-09	9ec143c0-3599-4567-a99e-00c2473b4fa6	University of Hawaii
TCGA-BS-A0TE-10A-01D-A10B-09	f75d9636-7414-4fda-b210-bc2d9af4dee7	University of Hawaii
TCGA-BS-A0TG-01A-32D-A10B-09	cb9b8f41-3853-4635-9b40-8bd9006f5b37	University of Hawaii
TCGA-BS-A0TG-01A-32R-A16W-07	3df802fe-7284-4f4c-bcfe-d76fef4222b6	University of Hawaii
TCGA-BS-A0TG-01A-32W-A10C-09	d0baa878-2438-464d-9438-65f8d463f855	University of Hawaii
TCGA-BS-A0TG-10A-01D-A14K-09	cc875520-5ffd-4c0d-85bd-a886a62c4dc0	University of Hawaii
TCGA-BS-A0TG-10A-01W-A10C-09	313b6b44-c7c6-459a-ad82-bfa2a7fdd0ab	University of Hawaii
TCGA-BS-A0TI-01A-11D-A10B-09	2873ec15-ca98-4f3e-b974-e9b45fb66223	University of Hawaii
TCGA-BS-A0TI-01A-11D-A10B-09	d058c09c-b3cd-4624-81b2-4f66820a5058	University of Hawaii
TCGA-BS-A0TI-01A-11R-A104-07	483f4b6f-c54b-4a61-9d79-e2a80b0358b7	University of Hawaii
TCGA-BS-A0TI-10A-01D-A10B-09	0c3b71ee-40c9-4df4-8df7-e66eb6859111	University of Hawaii
TCGA-BS-A0TI-10A-01X-A10D-09	c5d864ab-bef2-495a-9c61-6662840f852c	University of Hawaii
TCGA-BS-A0TJ-01A-11D-A10B-09	b715f454-6e58-493f-b843-fd8455ac0539	University of Hawaii
TCGA-BS-A0TJ-01A-11D-A10B-09	6dadfc8a-c50d-4379-b692-fcf76f81ec74	University of Hawaii
TCGA-BS-A0TJ-01A-11R-A104-07	344ded34-74cb-4b6e-8de6-25f5ba2ffd10	University of Hawaii
TCGA-BS-A0TJ-10A-01D-A10B-09	1f2d686a-f383-4a77-bb8c-f17d58ad06c6	University of Hawaii
TCGA-BS-A0TJ-10A-01D-A10B-09	ec216352-df22-44a0-a8e9-f2a2cbaa068d	University of Hawaii
TCGA-BS-A0U5-01A-11D-A10G-09	7aeed517-a7e4-411e-9cc5-02ed5373537c	University of Hawaii
TCGA-BS-A0U5-01A-11D-A10G-09	3746e813-5b28-4d29-b4e3-fd82ef8c9f7b	University of Hawaii
TCGA-BS-A0U5-01A-11R-A109-07	7e5f5397-4c93-475a-b2e2-ea8dfd01fb21	University of Hawaii
TCGA-BS-A0U5-10A-01D-A10G-09	ec8af4bd-fc37-4211-a824-7b58f581b73d	University of Hawaii
TCGA-BS-A0U5-10A-01D-A10G-09	14908cba-0d31-4c36-9cb2-e9d991304aa9	University of Hawaii
TCGA-BS-A0U7-01A-21D-A10B-09	de3f2d73-f4e1-4caf-b36b-b76aaedc3783	University of Hawaii
TCGA-BS-A0U7-01A-21D-A10B-09	6e9f8bdb-d368-48a2-9245-0e1c9b482f43	University of Hawaii
TCGA-BS-A0U7-01A-21R-A104-07	d1112436-a6a7-4d69-bafe-11d2af4378c3	University of Hawaii
TCGA-BS-A0U7-10A-01D-A10B-09	b623b2e0-0c93-4917-885a-6906cc71b1e8	University of Hawaii
TCGA-BS-A0U7-10A-01D-A10B-09	81a75f14-9ff1-4374-82b3-1c0f904ffee2	University of Hawaii
TCGA-BS-A0U8-01A-11D-A10B-09	84a25851-a401-4244-bd52-2aa966566952	University of Hawaii
TCGA-BS-A0U8-01A-11R-A104-07	17e17cf5-50ea-43f5-99a8-b99dfa5baeae	University of Hawaii
TCGA-BS-A0U8-01A-11X-A10D-09	baa7a777-91cc-4ea8-ba33-4e7ac5bc5ab7	University of Hawaii
TCGA-BS-A0U8-10A-01D-A10B-09	b51769a3-2f0a-462c-a062-6cedcb1e40a7	University of Hawaii
TCGA-BS-A0U8-10A-01D-A10B-09	5ce394f6-2075-4800-8aa1-9ddf881cd19a	University of Hawaii
TCGA-BS-A0UL-01A-11D-A10G-09	5e2ee9ff-9d6d-4e09-ad00-7af34209de6e	University of Hawaii
TCGA-BS-A0UL-01A-11D-A10G-09	7a84925b-69ba-4c4b-ba82-64fe893430d7	University of Hawaii
TCGA-BS-A0UL-01A-11R-A109-07	f3c4a8c3-4b3a-4825-a136-2784c659deb8	University of Hawaii
TCGA-BS-A0UL-10A-01D-A10G-09	b792c621-febf-4df8-94f8-7da0b100fa32	University of Hawaii
TCGA-BS-A0UL-10A-01D-A10G-09	8651a975-964b-42f9-b8bf-c84bd9e5c0ec	University of Hawaii
TCGA-BS-A0UM-01A-11R-A104-07	eaf92ec8-8b71-4606-b2c6-44979323c903	University of Hawaii
TCGA-BS-A0UM-01A-11W-A10C-09	f97325ca-3034-4a13-816c-e16ca013ea11	University of Hawaii
TCGA-BS-A0UM-01A-11X-A10D-09	fc0413ff-d4c6-4e25-b6a1-ef31309f60b0	University of Hawaii
TCGA-BS-A0UM-10A-01D-A10B-09	4cacebf5-ab80-408b-9f89-e12cd731687f	University of Hawaii
TCGA-BS-A0UM-10A-01W-A10C-09	038ad9e7-d7c0-4c6c-8363-ca563a1ac0d6	University of Hawaii
TCGA-BS-A0UT-01A-11D-A10B-09	2b2a1c4e-e9cd-44bc-854b-9c393092c500	University of Hawaii
TCGA-BS-A0UT-01A-11D-A10B-09	5a96c654-19cc-4de3-a6cc-a08cd87ae463	University of Hawaii
TCGA-BS-A0UT-01A-11R-A104-07	5bc335e1-dcc3-429c-b094-0f83e3e1d064	University of Hawaii
TCGA-BS-A0UT-10A-01D-A10B-09	1596fdec-3fd7-4fbc-b88c-e4cd0e63f335	University of Hawaii
TCGA-BS-A0UT-10A-01X-A10D-09	a0f0e8d3-6d91-445c-9498-766ba509727f	University of Hawaii
TCGA-BS-A0V6-01A-11D-A122-09	95394d10-ac07-4cc5-9889-9c0582e7ab68	University of Hawaii
TCGA-BS-A0V6-01A-11D-A122-09	21473a1a-267e-493c-b598-d1e5a16544be	University of Hawaii
TCGA-BS-A0V6-01A-11R-A118-07	59d22a07-821f-4af4-8cea-cdce0e13cc9b	University of Hawaii
TCGA-BS-A0V6-10A-01D-A122-09	f6c7a3a2-cb50-4114-ae1b-38867fcca494	University of Hawaii
TCGA-BS-A0V6-10A-01D-A122-09	fe9397b4-f574-4a06-ac02-55ebdea404b1	University of Hawaii
TCGA-BS-A0WQ-01A-21D-A10G-09	22585b21-273f-4abd-9cb3-b0d369629ed1	University of Hawaii
TCGA-BS-A0WQ-01A-21D-A10G-09	553c2434-df43-42c9-9ead-bdafec8608cc	University of Hawaii
TCGA-BS-A0WQ-01A-21R-A109-07	36b3f551-a7d3-489a-a702-7d1cd245350f	University of Hawaii
TCGA-BS-A0WQ-10A-01D-A10G-09	bb37e85d-37e5-4822-83d9-4df247eb4f99	University of Hawaii
TCGA-BS-A0WQ-10A-01D-A10G-09	15a443bf-a78b-432e-9fc2-2a63993966b0	University of Hawaii
TCGA-D1-A0ZO-01A-11D-A122-09	7de8f635-1604-40c0-a559-6ce8cc9db92a	Mayo Clinic
TCGA-D1-A0ZO-01A-11D-A122-09	4b270f03-4484-4201-b7ed-6667e1d9ad84	Mayo Clinic
TCGA-D1-A0ZO-01A-11R-A118-07	bbaa62da-cf0b-4c37-a32b-1cd55267a92b	Mayo Clinic
TCGA-D1-A0ZO-10A-01D-A122-09	decb699e-44c6-4487-b465-3c8459c12b44	Mayo Clinic
TCGA-D1-A0ZO-10A-01D-A122-09	53127f50-8d92-4e45-8fed-1cdeca9b7a10	Mayo Clinic
TCGA-D1-A0ZP-01A-21D-A10M-09	41203a74-0158-493a-ba57-76ad373c844c	Mayo Clinic
TCGA-D1-A0ZP-01A-21D-A10M-09	31d37ad5-7b7c-477e-ad13-61cb2563f983	Mayo Clinic
TCGA-D1-A0ZP-01A-21R-A10J-07	fe60eb27-770e-48c0-bfd1-9c84faa8a257	Mayo Clinic
TCGA-D1-A0ZP-10A-01D-A10M-09	7a0b3c3e-96b9-4630-9a20-1dc27f511679	Mayo Clinic
TCGA-D1-A0ZP-10A-01W-A124-09	e901e923-4741-40d6-afbe-be8a41deee4e	Mayo Clinic
TCGA-D1-A0ZQ-01A-11D-A122-09	b2f35768-9000-4f14-9154-b2710afa92fa	Mayo Clinic
TCGA-D1-A0ZQ-01A-11D-A122-09	65655cd3-6d17-489e-ac7e-ec19cf287364	Mayo Clinic
TCGA-D1-A0ZQ-01A-11R-A118-07	d240721c-14ef-4329-8a17-0afb0a162db2	Mayo Clinic
TCGA-D1-A0ZQ-10A-01D-A122-09	bab59502-4a22-46d0-bd57-deaa9c82ba91	Mayo Clinic
TCGA-D1-A0ZQ-10A-01D-A122-09	b56d5d49-cb7f-438d-ad95-634a4e89b926	Mayo Clinic
TCGA-D1-A0ZR-01A-21D-A10M-09	8241787f-5943-47cb-8092-d16510f353e5	Mayo Clinic
TCGA-D1-A0ZR-01A-21D-A10M-09	bb343910-86e4-407b-b49d-39bbdedcdca2	Mayo Clinic
TCGA-D1-A0ZR-01A-21R-A10J-07	422371cc-6de0-4cd0-8244-124be6767dba	Mayo Clinic
TCGA-D1-A0ZR-10A-01D-A10M-09	c8c8d62f-dc70-46e7-8514-bbb885617c93	Mayo Clinic
TCGA-D1-A0ZR-10A-01D-A10M-09	472d03bb-36b4-4926-a753-3819ce6705fc	Mayo Clinic
TCGA-D1-A0ZS-01A-11D-A122-09	00a854bf-38b6-43d9-945f-ed42e3e85cd0	Mayo Clinic
TCGA-D1-A0ZS-01A-11D-A122-09	d27c6d35-df5c-45e5-9957-9a8bbd918716	Mayo Clinic
TCGA-D1-A0ZS-01A-11R-A118-07	af1285f4-d968-427a-add1-5d869a09e325	Mayo Clinic
TCGA-D1-A0ZS-10A-01D-A122-09	d71e312e-f7e3-4d0d-8f3d-130b678dcd53	Mayo Clinic
TCGA-D1-A0ZS-10A-01D-A122-09	cab6a37b-9ebf-4eb5-bb5b-57a2c082f4ee	Mayo Clinic
TCGA-D1-A0ZU-01A-11D-A10M-09	9c9cdc63-2906-40a6-b08a-dfd0b43b2394	Mayo Clinic
TCGA-D1-A0ZU-01A-11D-A10M-09	45053c15-804c-4c55-9cc8-c2e78715c5e2	Mayo Clinic
TCGA-D1-A0ZU-01A-11R-A10J-07	c387d0c6-3a03-4ccb-866f-33730af2f4ca	Mayo Clinic
TCGA-D1-A0ZU-10A-01D-A10M-09	b05df4b2-54cd-4f48-b63f-58e6c8be5c44	Mayo Clinic
TCGA-D1-A0ZU-10A-01W-A124-09	d1a74d82-ebc2-47c1-931c-7f410798f78a	Mayo Clinic
TCGA-D1-A0ZV-01A-11D-A10M-09	de9032f7-5395-4ba8-a241-f94f17dff8a4	Mayo Clinic
TCGA-D1-A0ZV-01A-11D-A10M-09	5a60b925-42d8-4d2e-8181-cbeea33e9e7b	Mayo Clinic
TCGA-D1-A0ZV-01A-11R-A10J-07	f203a6f0-5a17-4057-b05c-cb19cd449368	Mayo Clinic
TCGA-D1-A0ZV-10A-01D-A10M-09	a9f50131-f4c4-4ea2-910b-0718385fda2b	Mayo Clinic
TCGA-D1-A0ZV-10A-01W-A124-09	af8bc160-ef89-4a87-b0f7-46f71330671d	Mayo Clinic
TCGA-D1-A0ZZ-01A-11D-A10M-09	828f85d2-5fcf-4d58-ab9c-3934bdcfa90f	Mayo Clinic
TCGA-D1-A0ZZ-01A-11D-A10M-09	92557568-af54-4023-abf8-681ebf931a90	Mayo Clinic
TCGA-D1-A0ZZ-01A-11R-A10J-07	e8ebb317-c9fa-48fa-bf35-d5487b05b6ed	Mayo Clinic
TCGA-D1-A0ZZ-10A-01D-A10M-09	74ca848c-33d5-4669-a21a-9d7ac889d752	Mayo Clinic
TCGA-D1-A0ZZ-10A-01D-A10M-09	5ae35eed-819b-40aa-b0e0-d51c746a786b	Mayo Clinic
TCGA-D1-A101-01A-12D-A10M-09	e7c61654-77bf-488f-8b67-895785a82374	Mayo Clinic
TCGA-D1-A101-01A-12D-A10M-09	fe3dc560-d906-430d-b6d8-8148e110ad14	Mayo Clinic
TCGA-D1-A101-01A-12R-A10J-07	9773dbb1-d16e-41f4-afdd-8a00fbf4381d	Mayo Clinic
TCGA-D1-A101-10A-01D-A10M-09	4e08e389-7cc8-44c6-b6db-0b21577fffb4	Mayo Clinic
TCGA-D1-A101-10A-01D-A10M-09	09525838-e5ca-4dde-859d-7dff2ddbc2eb	Mayo Clinic
TCGA-D1-A102-01A-11D-A10M-09	f9ab17dd-30ba-4dc1-9a8a-5022d53852c3	Mayo Clinic
TCGA-D1-A102-01A-11D-A10M-09	3bce32f5-3540-4c8a-a26f-ec427b1bc4c2	Mayo Clinic
TCGA-D1-A102-01A-11R-A10J-07	6545ee96-329f-47af-b488-ada4dcce2f91	Mayo Clinic
TCGA-D1-A102-10A-01D-A10M-09	e9754a53-a9c8-49e9-bfe0-70378bbf32c6	Mayo Clinic
TCGA-D1-A102-10A-01W-A124-09	1fd39d34-bff1-453e-b808-7f22b3bf620a	Mayo Clinic
TCGA-D1-A15W-01A-11D-A122-09	594fbb2a-bc0d-448c-ae71-5e97a9d712d8	Mayo Clinic
TCGA-D1-A15W-01A-11D-A122-09	21d8548d-1194-468c-9b20-7d724844b960	Mayo Clinic
TCGA-D1-A15W-01A-11R-A118-07	14a383f9-1ade-4188-8be7-d29527907888	Mayo Clinic
TCGA-D1-A15W-10A-01D-A122-09	8c060f73-88a3-4a6e-8503-4c1f66436ed8	Mayo Clinic
TCGA-D1-A15W-10A-01D-A122-09	e2e90542-e652-4dff-91b3-6eb94b8ca8a4	Mayo Clinic
TCGA-D1-A15Z-01A-11D-A122-09	1ad16544-4b7a-4b70-9c08-8f552a03fb81	Mayo Clinic
TCGA-D1-A15Z-01A-11D-A122-09	2b756bf4-5611-4729-b34f-418fb91f9820	Mayo Clinic
TCGA-D1-A15Z-01A-11R-A118-07	7f48f51f-cf91-456b-952b-484a495e12da	Mayo Clinic
TCGA-D1-A15Z-10A-01D-A122-09	a76a4468-5c8b-486a-bd3a-fe604c5befea	Mayo Clinic
TCGA-D1-A15Z-10A-01D-A122-09	45439494-fde7-4727-ae7b-6cfb762f326b	Mayo Clinic
TCGA-D1-A163-01A-11D-A12J-09	2a5ae4cc-efad-4b76-b730-832a013219e3	Mayo Clinic
TCGA-D1-A163-01A-11D-A12J-09	e1eca22c-24f6-4114-9c20-d705dfc87c1a	Mayo Clinic
TCGA-D1-A163-01A-11R-A12I-07	c24acac0-8a33-4b1d-87e8-52d3d648a534	Mayo Clinic
TCGA-D1-A163-10A-01D-A12J-09	626d64de-9cf3-4584-be8e-5dfcb9564432	Mayo Clinic
TCGA-D1-A163-10A-01D-A12J-09	1cbc9530-9c66-47f1-9c45-28cd9e920401	Mayo Clinic
TCGA-D1-A165-01A-11D-A12J-09	701b3c64-2a33-4d60-b21b-72591bbea885	Mayo Clinic
TCGA-D1-A165-01A-11D-A12J-09	26358476-45b8-4606-a861-31aa13574786	Mayo Clinic
TCGA-D1-A165-01A-11R-A12I-07	7f108c59-95cc-4de0-8c60-84110276d60a	Mayo Clinic
TCGA-D1-A165-10A-01D-A12J-09	86075a41-d71c-471a-8810-de96775de88c	Mayo Clinic
TCGA-D1-A165-10A-01D-A12J-09	af3c6610-f42e-40ff-86b5-d0f25dbcd2be	Mayo Clinic
TCGA-D1-A168-01A-31D-A12J-09	c2a337e0-641d-4e69-b84e-b7274e65e47f	Mayo Clinic
TCGA-D1-A168-01A-31D-A12J-09	b8fe1721-c51a-48a9-870a-3b45514fb583	Mayo Clinic
TCGA-D1-A168-01A-31R-A12I-07	b6c7d2aa-1df4-4448-9d69-6fe3c5fd6e1c	Mayo Clinic
TCGA-D1-A168-10A-01D-A12J-09	6b70d595-8984-4298-a4fc-2de199d6e89e	Mayo Clinic
TCGA-D1-A168-10A-01D-A12J-09	8cab937e-115f-4d0e-aa5f-9982768398c2	Mayo Clinic
TCGA-D1-A169-01A-11D-A12J-09	3cdd6715-6bd7-4aa6-abaf-9cb62a281a0e	Mayo Clinic
TCGA-D1-A169-01A-11D-A12J-09	6f2ff281-8bb2-47b8-95cd-767c1b7c5b8e	Mayo Clinic
TCGA-D1-A169-01A-11R-A12I-07	7320b8ce-d897-4f47-9491-b03400ea1736	Mayo Clinic
TCGA-D1-A169-10A-01D-A12J-09	d863f163-04ce-4e49-a0e1-fbce02842354	Mayo Clinic
TCGA-D1-A169-10A-01D-A12J-09	301f85dd-2713-4228-9da6-3b3704948c67	Mayo Clinic
TCGA-D1-A16B-01A-11D-A12J-09	ae53f44a-2695-4837-8409-0a133f9fdf85	Mayo Clinic
TCGA-D1-A16B-01A-11D-A12J-09	040fcef4-b14c-4b42-8384-875ac8788ae0	Mayo Clinic
TCGA-D1-A16B-01A-11R-A12I-07	0c25501b-9c5c-4e41-86c8-2c8a5b093e80	Mayo Clinic
TCGA-D1-A16B-10A-01D-A12J-09	e555477d-b2dc-424b-9165-9ed9eab8316c	Mayo Clinic
TCGA-D1-A16B-10A-01D-A12J-09	87eef853-0cb0-43d5-8371-1408f19a3bfd	Mayo Clinic
TCGA-D1-A16D-01A-11D-A12J-09	c0234ddb-0b2c-40ab-97c0-86edf38174db	Mayo Clinic
TCGA-D1-A16D-01A-11D-A12J-09	67f2c9a7-e652-4a97-a626-1db6ff73d847	Mayo Clinic
TCGA-D1-A16D-01A-11R-A12I-07	6ab1f10e-0264-4c4d-926c-224fea4ce0f5	Mayo Clinic
TCGA-D1-A16D-10A-01D-A12J-09	71985e23-fa8d-441d-ae21-0d22cf95d2ba	Mayo Clinic
TCGA-D1-A16D-10A-01D-A12J-09	c60c6d24-5934-4e05-a863-92f86562e04d	Mayo Clinic
TCGA-D1-A16E-01A-22D-A12J-09	5bc68978-e42d-45f3-a6bd-2cc52f2dad28	Mayo Clinic
TCGA-D1-A16E-01A-22D-A12J-09	5e7566b9-38c4-4638-a5fb-87c398813db1	Mayo Clinic
TCGA-D1-A16E-01A-22R-A12I-07	2f8841d6-729b-4c70-ab7e-9b15db956cfe	Mayo Clinic
TCGA-D1-A16E-10A-01D-A12J-09	c23fc65c-f979-45ed-9257-66b14da84d14	Mayo Clinic
TCGA-D1-A16E-10A-01D-A12J-09	0719ddf7-7141-413c-bbb1-acf47df63b44	Mayo Clinic
TCGA-D1-A16G-01A-31D-A12J-09	81874808-2edc-4613-90bd-0f78ca46571a	Mayo Clinic
TCGA-D1-A16G-01A-31D-A12J-09	d9eaa601-c47c-4448-b4d4-255736605444	Mayo Clinic
TCGA-D1-A16G-01A-31R-A12I-07	ec1f3845-5f44-41f8-b828-ac1099f06fe3	Mayo Clinic
TCGA-D1-A16G-10A-01D-A12J-09	bf6c9a9e-04c6-4d4b-a7d6-1fde56de837d	Mayo Clinic
TCGA-D1-A16G-10A-01D-A12J-09	de6aa157-2a8d-4073-8c5c-f8adce7f9fe4	Mayo Clinic
TCGA-D1-A16I-01A-11D-A12J-09	bf2795e8-0acf-43ea-b2c2-51b65ef4ecee	Mayo Clinic
TCGA-D1-A16I-01A-11D-A12J-09	3ccab9c4-4dc8-4d38-9724-2faeb738240f	Mayo Clinic
TCGA-D1-A16I-01A-11R-A12I-07	d7d6982e-9800-4a1d-809f-2bbf2fefc324	Mayo Clinic
TCGA-D1-A16I-10A-01D-A12J-09	22159688-027d-479a-9bb0-2e9afeac53f3	Mayo Clinic
TCGA-D1-A16I-10A-01D-A12J-09	d7dc4f2f-d0c5-4321-b699-4aa162a83e55	Mayo Clinic
TCGA-D1-A16J-01A-11D-A12J-09	add88c56-51c1-4144-b4d4-2e9634a2125f	Mayo Clinic
TCGA-D1-A16J-01A-11R-A12I-07	62eab82b-00d2-44bc-8b2a-1be5eb962f6e	Mayo Clinic
TCGA-D1-A16J-01A-11W-A139-09	0cc1d2bd-7034-46bc-94c9-fa147f2263be	Mayo Clinic
TCGA-D1-A16J-10A-01D-A12J-09	2681a89e-8594-4924-b9ac-33a7577ed257	Mayo Clinic
TCGA-D1-A16J-10A-01D-A12J-09	24c73121-618f-4af0-ac1c-df81f0b64538	Mayo Clinic
TCGA-D1-A16N-01A-11D-A12J-09	df79694e-3357-48f0-8eb3-bed57c6427e4	Mayo Clinic
TCGA-D1-A16N-01A-11D-A12J-09	7b823d4e-84c4-427d-a948-77fa8f9f0365	Mayo Clinic
TCGA-D1-A16N-01A-11R-A12I-07	95adae1d-3277-46e8-84b6-66bfd13f2f44	Mayo Clinic
TCGA-D1-A16N-10A-01D-A12J-09	8de4ff36-ad03-4031-965e-d880b13aeaf2	Mayo Clinic
TCGA-D1-A16N-10A-01D-A12J-09	673e9752-6845-4109-af11-645919fe587c	Mayo Clinic
TCGA-D1-A16O-01A-11D-A12J-09	2b11152f-e959-4aa8-807a-158f0131e5d5	Mayo Clinic
TCGA-D1-A16O-01A-11D-A12J-09	0468ba12-3945-4fd9-80bc-2ad67adceb6c	Mayo Clinic
TCGA-D1-A16O-01A-11R-A12I-07	304c6e19-80e2-43ed-9561-810f348b5d50	Mayo Clinic
TCGA-D1-A16O-10A-01D-A12J-09	1d0d688b-3645-402f-8d5d-06c5b0cc6521	Mayo Clinic
TCGA-D1-A16O-10A-01D-A12J-09	07c24edb-45f0-4b5c-b66c-23f9566e0a07	Mayo Clinic
TCGA-D1-A16Q-01A-12D-A12J-09	17fb6260-505b-45b8-9d83-33ea6233b6b7	Mayo Clinic
TCGA-D1-A16Q-01A-12D-A12J-09	390af0ed-714c-4eb5-8dc9-1a86b091c04e	Mayo Clinic
TCGA-D1-A16Q-01A-12R-A12I-07	c3ea6e58-d600-41ae-9bf5-30cbab0e925d	Mayo Clinic
TCGA-D1-A16Q-10A-01D-A12J-09	06b08c15-afd9-49ae-8031-0272371620ec	Mayo Clinic
TCGA-D1-A16Q-10A-01D-A12J-09	72f62eaf-f931-46b8-afd9-ee50c2ee79c3	Mayo Clinic
TCGA-D1-A16R-01A-11D-A12J-09	1b8e4dfd-7c72-43c9-a61b-f9fc57eb5308	Mayo Clinic
TCGA-D1-A16R-01A-11D-A12J-09	5877dde4-b844-404b-800a-621576cd07bb	Mayo Clinic
TCGA-D1-A16R-01A-11R-A12I-07	930cdb6e-ad15-4557-9aa6-2970f4eb3f89	Mayo Clinic
TCGA-D1-A16R-10A-01D-A12J-09	8ebc51ee-b061-460b-b46b-b0c0624d87b1	Mayo Clinic
TCGA-D1-A16R-10A-01D-A12J-09	29a9be4c-907d-42b8-9a6a-a915a12819dd	Mayo Clinic
TCGA-D1-A16S-01A-11D-A12J-09	edf277df-97eb-4edf-bb2a-2e7eada54e2c	Mayo Clinic
TCGA-D1-A16S-01A-11D-A12J-09	f638ec5e-4d48-488d-a978-473aea3c589d	Mayo Clinic
TCGA-D1-A16S-01A-11R-A12I-07	333c1a3e-0c9e-4322-95ca-6dc7ffd45e19	Mayo Clinic
TCGA-D1-A16S-10A-01D-A12J-09	266a2724-4fc6-4106-9e6d-9a7529ba0773	Mayo Clinic
TCGA-D1-A16S-10A-01D-A12J-09	d1c42762-7fa5-430d-8cea-27108a0d5b61	Mayo Clinic
TCGA-D1-A174-01A-11D-A12J-09	e7e29e8b-bd09-4380-ab6f-79a07fd63972	Mayo Clinic
TCGA-D1-A174-01A-11D-A12J-09	26b2514f-8b92-4885-956d-38f89788a53f	Mayo Clinic
TCGA-D1-A174-01A-11R-A12I-07	a590d6c5-8915-495f-8862-705ca10033ac	Mayo Clinic
TCGA-D1-A174-10A-01D-A12J-09	04c8f3ef-ec43-42b2-acc3-57e4f237c18a	Mayo Clinic
TCGA-D1-A174-10A-01D-A12J-09	db318153-cabd-441a-aa36-1948dab8bc38	Mayo Clinic
TCGA-D1-A176-01A-11D-A12J-09	1bdd15f1-77ac-45a8-9105-1b93d04912cc	Mayo Clinic
TCGA-D1-A176-01A-11D-A12J-09	3b96956d-db92-4065-ac94-3dc88ebfcf68	Mayo Clinic
TCGA-D1-A176-01A-11R-A12I-07	a7a01133-0028-4d6d-b50d-9daef34ba559	Mayo Clinic
TCGA-D1-A176-10A-01D-A12J-09	bab902b1-9ff2-40f0-86ce-61d8e45edc98	Mayo Clinic
TCGA-D1-A176-10A-01D-A12J-09	788f2494-7466-42aa-9fcd-8ea6ec718268	Mayo Clinic
TCGA-D1-A177-01A-21D-A12J-09	60ecb588-d78a-4db5-8c90-2fac1383646a	Mayo Clinic
TCGA-D1-A177-01A-21D-A12J-09	226267e2-d473-44c0-a9af-784748dc6efd	Mayo Clinic
TCGA-D1-A177-01A-21R-A12I-07	48cb57ff-145b-410e-b6e1-313755ce97b7	Mayo Clinic
TCGA-D1-A177-10A-01D-A12J-09	9372f03d-0f0e-4909-913c-c8b6eec003b7	Mayo Clinic
TCGA-D1-A177-10A-01D-A12J-09	eb85c885-8f42-4c26-8b2e-ea192839a0ab	Mayo Clinic
TCGA-D1-A17A-01A-11D-A12J-09	2eb34552-3a33-48ed-a07f-70fade041acf	Mayo Clinic
TCGA-D1-A17A-01A-11R-A12I-07	b9076aaa-2909-43a0-bc59-47545e020163	Mayo Clinic
TCGA-D1-A17A-01A-11W-A139-09	8724740a-4441-43a5-ad3d-7f84a95ebf24	Mayo Clinic
TCGA-D1-A17A-10A-01D-A12J-09	788f6ed4-6617-4445-b613-2c2c1f9f7cec	Mayo Clinic
TCGA-D1-A17A-10A-01D-A12J-09	17b39903-f542-497d-9ce8-005dd6f6bd20	Mayo Clinic
TCGA-D1-A17B-01A-22D-A12J-09	bb4de660-27df-42e6-833a-d28826424f5d	Mayo Clinic
TCGA-D1-A17B-01A-22D-A12J-09	434e958e-53ec-4074-80a4-852862122762	Mayo Clinic
TCGA-D1-A17B-01A-22R-A12I-07	4e791fbf-3248-43a5-9f2f-d4a1c7758c19	Mayo Clinic
TCGA-D1-A17B-10A-01D-A12J-09	1e1219b7-c329-466f-8570-07728f6a152f	Mayo Clinic
TCGA-D1-A17B-10A-01D-A12J-09	d47e7641-d19e-451b-be31-01dedbe9944e	Mayo Clinic
TCGA-D1-A17C-01A-11D-A12J-09	a7c3edf8-0207-4672-a165-f0bb6ac3c178	Mayo Clinic
TCGA-D1-A17C-01A-11D-A12J-09	45599ff9-5dab-4bb5-b214-351209e84a36	Mayo Clinic
TCGA-D1-A17C-01A-11R-A12I-07	50516242-a792-4f7a-bb05-c0bb0d6ff5ca	Mayo Clinic
TCGA-D1-A17C-10A-01D-A12J-09	f3f968b9-71d0-4e8c-a5f8-2b83fb559f1c	Mayo Clinic
TCGA-D1-A17C-10A-01D-A12J-09	7f981940-a7b9-498f-8e53-473b59643f53	Mayo Clinic
TCGA-D1-A17D-01A-12D-A12J-09	455ec7c7-25c5-4895-b7f9-89c63c591885	Mayo Clinic
TCGA-D1-A17D-01A-12D-A12J-09	1cbdb9f1-4a9d-40b7-8766-7ebd73a4bd01	Mayo Clinic
TCGA-D1-A17D-01A-12R-A12I-07	df729617-17f3-464a-bee9-d36769903067	Mayo Clinic
TCGA-D1-A17D-10A-01D-A12J-09	3de4ff60-6085-4229-a3d0-7d154a73dafb	Mayo Clinic
TCGA-D1-A17D-10A-01D-A12J-09	6c1fc9cc-1c7f-4a34-ae62-8c2093b88279	Mayo Clinic
TCGA-D1-A17F-01A-11D-A12J-09	e7bf15b6-28fe-4f3a-ad40-e0ba70697ca7	Mayo Clinic
TCGA-D1-A17F-01A-11D-A12J-09	838a82fa-7b87-4394-a9b2-f2b2b78d8b9a	Mayo Clinic
TCGA-D1-A17F-01A-11R-A12I-07	c2cd799c-c594-4f59-9476-c9319c8db932	Mayo Clinic
TCGA-D1-A17F-10A-01D-A12J-09	4591caad-a150-4a31-800d-68b056475530	Mayo Clinic
TCGA-D1-A17F-10A-01D-A12J-09	e3d84d93-70e4-49aa-83ad-df924a4b3a6b	Mayo Clinic
TCGA-D1-A17H-01A-11D-A12J-09	079a0f49-e1bd-4287-8eb1-75a989f2eb5a	Mayo Clinic
TCGA-D1-A17H-01A-11D-A12J-09	870cfd44-bce6-4a74-a2b9-fceacd088b4b	Mayo Clinic
TCGA-D1-A17H-01A-11R-A12I-07	4ca56c3c-a3d3-4baf-ad7c-7b5c8bb0e4ad	Mayo Clinic
TCGA-D1-A17H-10A-01D-A12J-09	f8be0d36-e4ef-4b02-bcaf-e57fe7d175fe	Mayo Clinic
TCGA-D1-A17H-10A-01D-A12J-09	09b68c1d-6f46-4079-a428-f832935773b9	Mayo Clinic
TCGA-D1-A17K-01A-11D-A12J-09	0a7faa11-f613-46cd-adf4-3955a1f35e24	Mayo Clinic
TCGA-D1-A17K-01A-11D-A12J-09	e858354c-7a3d-435a-91a3-64579b718ba6	Mayo Clinic
TCGA-D1-A17K-01A-11R-A12I-07	1a2a3d42-8f88-4ead-b2bd-ca00a7c592a5	Mayo Clinic
TCGA-D1-A17K-10A-01D-A12J-09	9cfca7c8-2a66-4114-8028-7998d6fe534c	Mayo Clinic
TCGA-D1-A17K-10A-01D-A12J-09	94d7d745-f93f-417b-bc4a-34155c29bad9	Mayo Clinic
TCGA-D1-A17L-01A-11D-A12J-09	168a9411-8d3e-4d94-be7a-d88934439837	Mayo Clinic
TCGA-D1-A17L-01A-11D-A12J-09	404586d6-63a4-4b8e-ba89-a51802f9b261	Mayo Clinic
TCGA-D1-A17L-01A-11R-A12I-07	0d8cece3-03f2-429a-bcc9-e2532d9c0bd6	Mayo Clinic
TCGA-D1-A17L-10A-01D-A12J-09	b0cfdc20-4214-4722-a2f3-3e6fa1c249eb	Mayo Clinic
TCGA-D1-A17L-10A-01D-A12J-09	f6fff5c4-f484-4419-8cab-2a7e0f8c93c8	Mayo Clinic
TCGA-D1-A17M-01A-21D-A12J-09	6937a013-1a22-430f-9ff1-cbd2be61ae48	Mayo Clinic
TCGA-D1-A17M-01A-21D-A12J-09	8c98a05f-805b-42dd-800e-b4b0aae3c18f	Mayo Clinic
TCGA-D1-A17M-01A-21R-A12I-07	991d1c05-fbc1-4784-976c-e5f7b25a35b6	Mayo Clinic
TCGA-D1-A17M-10A-01D-A12J-09	684f963a-c37f-429b-a613-e58425f0c417	Mayo Clinic
TCGA-D1-A17M-10A-01D-A12J-09	dd907a4b-43e7-4ea9-8133-6c3e056ac0d3	Mayo Clinic
TCGA-D1-A17N-01A-11D-A12J-09	019d9859-6c9c-485d-a927-416927f9164f	Mayo Clinic
TCGA-D1-A17N-01A-11D-A12J-09	7bec4c14-294a-492f-a76b-796b6fca1d84	Mayo Clinic
TCGA-D1-A17N-01A-11R-A12I-07	eac93beb-d06d-4335-8bf2-bb384a068a6e	Mayo Clinic
TCGA-D1-A17N-10A-01D-A12J-09	a6154827-a588-4574-abba-c2a47fc19e2b	Mayo Clinic
TCGA-D1-A17N-10A-01D-A12J-09	5d525ff9-4390-403c-9cab-5c837b256d5d	Mayo Clinic
TCGA-D1-A17R-01A-11D-A12J-09	efcba7c3-d833-450c-ace8-cb9a17afcedc	Mayo Clinic
TCGA-D1-A17R-01A-11D-A12J-09	5cc60f31-5819-4205-a5f2-5a34e9a7a20f	Mayo Clinic
TCGA-D1-A17R-01A-11R-A12I-07	31040df7-b46e-421c-bcf7-cfe8c992a852	Mayo Clinic
TCGA-D1-A17R-10A-01D-A12J-09	0d7f6e3a-d792-4edc-bce6-871f0b4ff226	Mayo Clinic
TCGA-D1-A17R-10A-01D-A12J-09	fb5df72a-e5d3-4628-a1af-bdb5629892aa	Mayo Clinic
TCGA-D1-A17S-01A-11D-A12J-09	545469af-01a6-406c-9cfa-0262c77e9dd1	Mayo Clinic
TCGA-D1-A17S-01A-11D-A12J-09	69e57fcc-cf39-4d7f-9c8e-a7d25aa8af08	Mayo Clinic
TCGA-D1-A17S-01A-11R-A12I-07	b09e99b9-3355-4f52-ae1f-7c710b56c6fe	Mayo Clinic
TCGA-D1-A17S-10A-01D-A12J-09	20d0d4f7-4cb7-4eab-8461-8ddbafd1330a	Mayo Clinic
TCGA-D1-A17S-10A-01D-A12J-09	1c3387c1-d182-4393-be5a-e611c2a45b80	Mayo Clinic
TCGA-D1-A17T-01A-11D-A12J-09	56095569-1646-4005-98d1-984c2a9e2007	Mayo Clinic
TCGA-D1-A17T-01A-11D-A12J-09	e4f921a4-729e-4872-b234-f013124b4d64	Mayo Clinic
TCGA-D1-A17T-01A-11R-A12I-07	dee73539-209d-4b45-9a63-708a69dd7e3c	Mayo Clinic
TCGA-D1-A17T-10A-01D-A12J-09	d534221d-4a1d-4138-a5a7-2467aa71275b	Mayo Clinic
TCGA-D1-A17T-10A-01D-A12J-09	e09073eb-8fc2-401c-a64c-3820523ebb97	Mayo Clinic
TCGA-D1-A17U-01A-21D-A12J-09	9b0b5250-1512-4aba-b6a5-cb700be661aa	Mayo Clinic
TCGA-D1-A17U-01A-21D-A12J-09	a145ae73-a0b9-4cbc-8ea5-34481d8d6d03	Mayo Clinic
TCGA-D1-A17U-01A-21R-A12I-07	673f7912-d250-459c-8e4a-26fe4bf6a798	Mayo Clinic
TCGA-D1-A17U-10A-01D-A12J-09	5c42ae19-e893-491f-bed4-fba1bc74b43f	Mayo Clinic
TCGA-D1-A17U-10A-01D-A12J-09	eff0d792-f330-414b-a159-c05ea465cf7a	Mayo Clinic
TCGA-D1-A1NU-01A-11D-A14G-09	abb47491-0af1-4406-bfbd-2dfe60664de2	Mayo Clinic
TCGA-D1-A1NU-01A-11D-A14G-09	8507c079-b804-441d-ba7e-e7fffc73bacd	Mayo Clinic
TCGA-D1-A1NU-01A-11R-A14D-07	8883d419-d286-4c9d-8c00-9f7bb1fea32b	Mayo Clinic
TCGA-D1-A1NU-10A-01D-A14G-09	d5ebc8ba-8396-4b0e-b4ad-e7f57b9fae3d	Mayo Clinic
TCGA-D1-A1NU-10A-01D-A14G-09	eef9eed8-3289-4b8f-82db-c0c7dd369c4b	Mayo Clinic
TCGA-DI-A0WH-01A-12D-A12J-09	8ef44b4f-b8b6-446f-b884-01f9e4713406	Mayo Clinic
TCGA-DI-A0WH-01A-12D-A12J-09	36f03d6f-5e31-4615-a04e-b0c35e5af757	Mayo Clinic
TCGA-DI-A0WH-01A-12R-A12I-07	237bd589-3200-471f-a165-8eb4f08788e0	Mayo Clinic
TCGA-DI-A0WH-10B-01D-A12J-09	1466354f-b0e1-48a0-acce-1f346126360c	Mayo Clinic
TCGA-DI-A0WH-10B-01D-A12J-09	5dcb542f-cfa2-4054-9814-cc6c5f3325aa	Mayo Clinic
TCGA-DI-A1NN-01A-11D-A16D-09	44f91ff2-1a20-49cd-b67d-b34d6128f43b	Mayo Clinic
TCGA-DI-A1NN-01A-11D-A16D-09	ea9bb58c-6e82-448f-b6d1-2dfcdf6dc106	Mayo Clinic
TCGA-DI-A1NN-01A-11R-A16F-07	8b487584-23a9-4895-9673-28a5fd78d458	Mayo Clinic
TCGA-DI-A1NN-11A-21D-A16D-09	ecdd71d3-a8d6-42a4-8fd3-ad6d484e5497	Mayo Clinic
TCGA-DI-A1NN-11A-21D-A16D-09	cd6c96de-0e7f-4356-8195-2f309240fd18	Mayo Clinic
TCGA-E6-A1LZ-01A-11D-A142-09	828be791-4764-4c69-ae9a-cb9a8f13efa2	Roswell Park
TCGA-E6-A1LZ-01A-11D-A142-09	b1bcff50-2860-42a9-be65-01c302d955d8	Roswell Park
TCGA-E6-A1LZ-01A-11R-A144-07	b8aeb889-5fb4-4fa1-b4b3-22ebed3356e0	Roswell Park
TCGA-E6-A1LZ-10A-01D-A142-09	5c5049e3-9d06-45a9-ac66-aaeb7d8ea148	Roswell Park
TCGA-E6-A1LZ-10A-01D-A142-09	1181d021-90c0-4cd7-aab2-e071214ee1fc	Roswell Park
TCGA-EO-A1Y5-01A-11D-A159-09	857649c3-0dce-42ae-8a74-a465e217559d	University Health Network
TCGA-EO-A1Y5-01A-11D-A159-09	22004093-5feb-4034-907c-5345dfbfe1e5	University Health Network
TCGA-EO-A1Y5-01A-11R-A157-07	6f8ff27c-d4eb-4500-a477-0f9612ea1d72	University Health Network
TCGA-EO-A1Y5-10A-01D-A159-09	aec20d37-6ca2-4571-a9c0-5245e9328543	University Health Network
TCGA-EO-A1Y5-10A-01D-A159-09	c442bc30-d62b-4bd9-930b-d665c6bce94a	University Health Network
TCGA-EO-A1Y8-01A-11D-A159-09	12454b52-c6b0-4e39-9a2b-f58daf8987d0	University Health Network
TCGA-EO-A1Y8-01A-11D-A159-09	19aa3b99-31e6-4d05-9d58-8eb9816d8ede	University Health Network
TCGA-EO-A1Y8-01A-11R-A157-07	e74c6bc3-687b-4a03-86f8-9aefca2ffb1d	University Health Network
TCGA-EO-A1Y8-10A-01D-A159-09	a0ae508b-e227-4b4e-86f9-b677462478ce	University Health Network
TCGA-EO-A1Y8-10A-01D-A159-09	0fe833a9-e880-49f0-a486-5a931b9532ff	University Health Network
TCGA-FI-A2D2-01A-11D-A17D-09	85a93c5c-2b31-42f2-b215-838504bf8d63	Washington University
TCGA-FI-A2D2-01A-11D-A17D-09	1206467a-1818-4e72-beb5-87037689771a	Washington University
TCGA-FI-A2D2-01A-11R-A17B-07	e93d2569-1c57-4a0a-bd3a-307827ce239d	Washington University
TCGA-FI-A2D2-10A-01D-A17D-09	201e6597-cb3a-4073-bb2c-2a2d2557899c	Washington University
TCGA-FI-A2D2-10A-01D-A17D-09	d169c5df-7fd9-4cf7-b164-ee4b8548e948	Washington University
TCGA-FI-A2EW-01A-11D-A17D-09	b4904078-3451-4d05-a13a-6b0486cd6ee3	Washington University
TCGA-FI-A2EW-01A-11D-A17D-09	cfa9507c-5bbb-4f01-abfb-b81c1584241d	Washington University
TCGA-FI-A2EW-01A-11R-A17B-07	edcd4ede-0228-4b22-8022-b82e6047a1f4	Washington University
TCGA-FI-A2EW-10A-01D-A17D-09	4f026b86-eecb-4695-977c-b397b7d4d36f	Washington University
TCGA-FI-A2EW-10A-01D-A17D-09	1140ee37-8cc2-40a0-98b6-fc2de16b50a0	Washington University
TCGA-FI-A2EX-01A-11D-A17D-09	5c872b6c-e250-4793-b931-dd1ba7c5ab1f	Washington University
TCGA-FI-A2EX-01A-11D-A17D-09	fd6b2e36-fd38-48e1-8c30-c8709781c96b	Washington University
TCGA-FI-A2EX-01A-11R-A17B-07	53c2c66d-8aa3-4396-8a90-d461c5d0b3e8	Washington University
TCGA-FI-A2EX-10A-01D-A17D-09	c3d5e033-abd9-4ed4-8e5e-7b8868df0508	Washington University
TCGA-FI-A2EX-10A-01D-A17D-09	cde51a80-2610-4acc-b509-2c8ddf15edb0	Washington University
TCGA-FI-A2F8-01A-12D-A17D-09	68e7bf09-7ce5-4ec5-9ec3-fc720d005820	Washington University
TCGA-FI-A2F8-01A-12D-A17D-09	1ad3ee8e-d7b4-4f6f-bfc8-8e3a1ee3bea4	Washington University
TCGA-FI-A2F8-01A-12R-A17B-07	5b45a68d-1a1c-47c3-9e5e-dc944975fccb	Washington University
TCGA-FI-A2F8-10B-01D-A17D-09	a8892adf-0252-4a26-a965-2f57d4fc384a	Washington University
TCGA-FI-A2F8-10B-01D-A17D-09	25f1fc54-e6a1-4cd0-b5cb-149f00d29c52	Washington University

## Sheet: LUAD
TCGA Barcode	UUID	IRB
TCGA-05-4249-01A-01D-1105-08	8a5d8117-d390-4c96-b848-1e8f463b9c21	Indivumed
TCGA-05-4249-01A-01R-1107-07	8864cd77-9d71-4f1b-b5fd-16e9821d9c6f	Indivumed
TCGA-05-4249-10A-01D-1105-08	6165d2f9-f767-4af9-95bc-6d79e74ccc48	Indivumed
TCGA-05-4382-01A-01D-1265-08	aa263fd2-494d-46f2-aa3f-8dc17356c230	Indivumed
TCGA-05-4382-01A-01R-1206-07	39b72260-9126-4439-b619-b62a18e3230b	Indivumed
TCGA-05-4382-10A-01D-1265-08	fc38984c-f29d-45f2-9d30-f60e94210383	Indivumed
TCGA-05-4384-01A-01D-1753-08	500f2228-3030-4f95-9f90-57fd80513155	Indivumed
TCGA-05-4384-01A-01R-1755-07	10530826-f797-4c9f-9b2f-285456caddff	Indivumed
TCGA-05-4384-10A-01D-1753-08	d9b2cf44-4ac4-4b02-b5c2-c3ad1599e794	Indivumed
TCGA-05-4389-01A-01D-1265-08	f9824fd3-9156-460b-95bf-450666474d68	Indivumed
TCGA-05-4389-01A-01D-1931-08	ce5a53ec-40be-4b3a-9fd2-9f9d5f225cb5	Indivumed
TCGA-05-4389-01A-01R-1206-07	5b65f819-573f-4efe-afb8-5fbbb8a4ec3a	Indivumed
TCGA-05-4389-10A-01D-1265-08	a9d4e154-69f5-4558-a345-cd7c35a383a2	Indivumed
TCGA-05-4389-10A-01D-1931-08	d5eea982-1d22-4aa0-a507-6e1681792e6e	Indivumed
TCGA-05-4390-01A-02D-1753-08	617e134c-725e-4778-9857-ff58600bff64	Indivumed
TCGA-05-4390-01A-02R-1755-07	1617a893-2f0b-4b31-88a2-f0d3e6bcb866	Indivumed
TCGA-05-4390-10A-01D-1753-08	ddb871cb-79f7-485e-8df9-b64f5f3b5125	Indivumed
TCGA-05-4395-01A-01D-1265-08	7b01d7aa-5914-4ded-836e-b4b20cf11f37	Indivumed
TCGA-05-4395-01A-01R-1206-07	a0f423ee-66e2-4ca0-b03a-e90fbf607d0a	Indivumed
TCGA-05-4395-10A-01D-1265-08	ec42c98e-2589-451c-a797-20b4a3404f6a	Indivumed
TCGA-05-4396-01A-21D-1855-08	42b89466-723e-4786-adeb-da1bf88f7bda	Indivumed
TCGA-05-4396-01A-21R-1858-07	319489b3-2148-4cec-93fb-0540d6cda6bf	Indivumed
TCGA-05-4396-10A-01D-1855-08	ef21ac52-7104-4d8f-95ac-fec09c6972ea	Indivumed
TCGA-05-4398-01A-01D-1265-08	5c38c90b-e8f8-4303-af37-dab774f14203	Indivumed
TCGA-05-4398-01A-01D-1931-08	12dc65bd-b969-4915-825e-ed15bc90bdee	Indivumed
TCGA-05-4398-01A-01R-1206-07	72aab639-c736-4ac3-8173-c694e1f3effe	Indivumed
TCGA-05-4398-10A-01D-1265-08	901090fb-c8a3-48cc-b1cc-00ea49e76b9e	Indivumed
TCGA-05-4398-10A-01D-1931-08	78a3fbc5-63f3-4e75-b803-d4fdddbe4461	Indivumed
TCGA-05-4402-01A-01D-1265-08	c6192b0c-8ded-46a9-9d2b-8ecc8990188d	Indivumed
TCGA-05-4402-01A-01R-1206-07	f7c5f7b0-93a9-43ad-b856-caaa02e3b5e3	Indivumed
TCGA-05-4402-10A-01D-1265-08	80c9bfce-8506-4a06-928f-2e6bd33228a4	Indivumed
TCGA-05-4403-01A-01D-1265-08	aa967191-9a84-4ac5-9436-e043d0c5d8fc	Indivumed
TCGA-05-4403-01A-01R-1206-07	faaa450e-db50-4e24-9b1c-58ece6b76e39	Indivumed
TCGA-05-4403-10A-01D-1265-08	b29b5fe7-7655-462b-b315-7c6bc1287f02	Indivumed
TCGA-05-4405-01A-21D-1855-08	26546a3b-2534-4552-9c19-25e586ec59ba	Indivumed
TCGA-05-4405-01A-21R-1858-07	70a6bd38-4d50-4082-a2a0-bc895b5e6064	Indivumed
TCGA-05-4405-10A-01D-1855-08	1186e61e-f45d-4911-9be3-074d786d983b	Indivumed
TCGA-05-4410-01A-21D-1855-08	c9375200-bf71-4198-acc5-1df5bdc8810c	Indivumed
TCGA-05-4410-01A-21R-1858-07	61b2fced-12b9-4e57-9c34-49e3747f95c6	Indivumed
TCGA-05-4410-10A-01D-1855-08	4e5ea27d-414c-4af1-bae8-093a9b01b641	Indivumed
TCGA-05-4415-01A-22D-1855-08	18cb3add-dff1-447e-8449-6651f95f5bac	Indivumed
TCGA-05-4415-01A-22R-1858-07	4a6169c1-1de5-4c15-aa25-705cf537f0b0	Indivumed
TCGA-05-4415-10A-01D-1855-08	440b21ae-49ff-4570-949d-b4e1ca8a7d2c	Indivumed
TCGA-05-4417-01A-22D-1855-08	f1834ac1-3f17-432c-968b-f6aa7493778a	Indivumed
TCGA-05-4417-01A-22R-1858-07	870fe86d-4cb7-46a9-8d3e-2057995e763c	Indivumed
TCGA-05-4417-10A-01D-1855-08	36cb7163-61da-4aad-8c96-1c795f3d2c9e	Indivumed
TCGA-05-4418-01A-01D-1265-08	fe2dc360-2e00-4b85-b034-0517eac06803	Indivumed
TCGA-05-4418-01A-01R-1206-07	aa8de083-4aa2-4651-87f3-2f43abb585b6	Indivumed
TCGA-05-4418-10A-01D-1265-08	fa815b8c-e4b7-489f-9873-13081af23383	Indivumed
TCGA-05-4420-01A-01D-1265-08	f0200faa-9366-4575-a001-03a1dd986aaa	Indivumed
TCGA-05-4420-01A-01D-1931-08	898002e6-3ff8-49ce-910e-fad7bb95c130	Indivumed
TCGA-05-4420-01A-01R-1206-07	30a2777d-52f2-440e-a27e-5ed03adb8675	Indivumed
TCGA-05-4420-10A-01D-1265-08	290dc852-9996-487d-bb20-acecff15d98f	Indivumed
TCGA-05-4420-10A-01D-1931-08	a2772f34-5542-4f68-a5ef-78f6ff367159	Indivumed
TCGA-05-4422-01A-01D-1265-08	b904efc0-a62b-4c8e-8b75-3ef4dea7bc6e	Indivumed
TCGA-05-4422-01A-01D-1931-08	ec27d8a0-d033-4e3b-afb1-17710f608d8a	Indivumed
TCGA-05-4422-01A-01R-1206-07	709f418b-082c-47b3-865d-5b91ee42d9e4	Indivumed
TCGA-05-4422-10A-01D-1265-08	6c2cf3b3-485b-4f1e-9fc6-f89b619ca048	Indivumed
TCGA-05-4422-10A-01D-1931-08	6029d051-ee6b-487f-987e-9d4718fba36e	Indivumed
TCGA-05-4424-01A-22D-1855-08	d85abb40-2e3b-4527-915c-228fc73367f8	Indivumed
TCGA-05-4424-01A-22R-1858-07	bffddf71-a975-410a-b0bf-aaeab21e4c77	Indivumed
TCGA-05-4424-10A-01D-1855-08	ff133c45-a698-46dc-a811-0fbeb2e4a8e5	Indivumed
TCGA-05-4425-01A-01D-1753-08	a00a25c2-7caa-4abd-82f3-9f9c3587ff4d	Indivumed
TCGA-05-4425-01A-01R-1755-07	98d4a9a1-c11b-4545-bc55-9d546a6503c1	Indivumed
TCGA-05-4425-10A-01D-1753-08	4b32f01c-0f78-4651-a11b-a7a75688574c	Indivumed
TCGA-05-4426-01A-01D-1265-08	b6fa8280-9bd1-4019-98e6-17a59b472cb1	Indivumed
TCGA-05-4426-01A-01R-1206-07	f741a8b8-9707-41db-af36-130902440f00	Indivumed
TCGA-05-4426-10A-01D-1265-08	61118677-dd9c-4a6c-a2a6-46f4c769e455	Indivumed
TCGA-05-4430-01A-02D-1265-08	787eba42-1540-48f6-bd4a-339c915db8f1	Indivumed
TCGA-05-4430-01A-02R-1206-07	6e4fb834-5a3a-456c-aa2a-1d723460c1a7	Indivumed
TCGA-05-4430-10A-01D-1265-08	37758de6-d72c-4bca-b961-3b990737ad67	Indivumed
TCGA-05-4432-01A-01D-1265-08	9d5649da-b112-4abf-be2f-7ed236f95212	Indivumed
TCGA-05-4432-01A-01D-1931-08	61edf5ea-f876-4845-b91c-0c535bc7efee	Indivumed
TCGA-05-4432-01A-01R-1206-07	2c776471-6f17-4b5f-b18f-3fb5c944cd00	Indivumed
TCGA-05-4432-10A-01D-1265-08	2caed1aa-f967-4ad1-8df4-30150844029c	Indivumed
TCGA-05-4432-10A-01D-1931-08	4eba86cd-ea70-4e56-8fea-e1fc6e0c0826	Indivumed
TCGA-05-4433-01A-22D-1855-08	ef7fa452-1685-4f0e-874a-cdbfa62d700d	Indivumed
TCGA-05-4433-01A-22R-1858-07	312eb508-79ed-4d9b-99eb-c434c1cefd7e	Indivumed
TCGA-05-4433-10A-01D-1855-08	74bef375-edb2-4208-a41e-1524d88d3ae8	Indivumed
TCGA-05-5420-01A-01D-1625-08	863f92d9-dfcd-45f1-9bf2-5019eea5d155	Indivumed
TCGA-05-5420-01A-01R-1628-07	cf08422a-10fe-471d-93ef-9de07a4add9f	Indivumed
TCGA-05-5420-11A-01D-1625-08	3ea7e38e-d827-49e5-aaf3-6b620832cd3f	Indivumed
TCGA-05-5423-01A-01D-1625-08	8423200b-4ec8-4491-a2f1-0ecc87c51b40	Indivumed
TCGA-05-5423-01A-01R-1628-07	48f12aef-e572-4cd8-9c5a-edda7e5385aa	Indivumed
TCGA-05-5423-10A-01D-1625-08	ad6fd382-0379-40b0-a690-b61fe0635fd0	Indivumed
TCGA-05-5428-01A-01D-1625-08	4c678dcc-45de-43e1-a98e-690f6916b5d0	Indivumed
TCGA-05-5428-01A-01R-1628-07	fd16485d-4adc-4594-996e-6f2e2ad56923	Indivumed
TCGA-05-5428-10A-01D-1625-08	727a35ec-d586-4a5d-873b-e8d079a523d7	Indivumed
TCGA-05-5429-01A-01D-1625-08	12a078e1-ac62-4cfc-888a-c6aaf2dde59c	Indivumed
TCGA-05-5429-01A-01R-1628-07	73663b1f-be79-4a06-a2fd-3abfe68b2c6f	Indivumed
TCGA-05-5429-10A-01D-1625-08	785a9022-e2c7-4561-80f3-eaa5463c6e9b	Indivumed
TCGA-05-5715-01A-01D-1625-08	ede8edf3-75ee-444b-9a8f-cda99dced375	Indivumed
TCGA-05-5715-01A-01R-1628-07	3e7573d2-603b-44a4-a989-8220e69896c1	Indivumed
TCGA-05-5715-10A-01D-1625-08	2acabb63-3398-4585-996a-0fe7bed960b6	Indivumed
TCGA-35-3615-01A-01D-1040-01	b60ca059-63e6-47c8-9c6e-d2838deb3ca1	Cureline
TCGA-35-3615-01A-01R-0946-07	a8ccf72c-0391-48d4-acc3-de44740358da	Cureline
TCGA-35-3615-01A-01W-0928-08	76434958-0035-457a-9f46-3846cf75d511	Cureline
TCGA-35-3615-10A-01D-1489-08	ff5409bc-1740-4dac-81c3-53acbd0ba0ee	Cureline
TCGA-35-3615-10A-01W-0928-08	35dd710f-bc9c-4b17-b2e9-e6bc19c9d45d	Cureline
TCGA-38-4626-01A-01D-1553-08	a0e9e76b-5e64-4bbd-bb38-05a2eda8a771	UNC
TCGA-38-4626-01A-01R-1206-07	df00e5e7-464d-4c3c-b0fb-9ae01ee0aa2d	UNC
TCGA-38-4626-11A-01D-1553-08	52f12951-5365-4a90-8436-eae218ceb47d	UNC
TCGA-38-4626-11A-01R-1758-07	96aaf1f8-fc35-4f86-a442-3d88d7be65d3	UNC
TCGA-38-4627-01A-01D-1553-08	5e7cb064-62b7-49ca-8cfc-1007fc7378ab	UNC
TCGA-38-4627-01A-01R-1206-07	4e26330b-a1e0-4f88-9184-fb40d991d7da	UNC
TCGA-38-4627-11A-01D-1553-08	ffb50e96-c2aa-4941-b745-b57d89025982	UNC
TCGA-38-4627-11A-01R-1758-07	2b4f8b6b-b510-48f5-a6e4-535c30de6f5f	UNC
TCGA-38-4628-01A-01D-1265-08	e430bb60-c994-44f2-837e-20bef77d1b5c	UNC
TCGA-38-4628-01A-01D-1931-08	088ee7cc-a012-4af8-bc93-9a4032f152ee	UNC
TCGA-38-4628-01A-01R-1206-07	adcb0072-74ca-47a9-8172-2b7b8a7101b4	UNC
TCGA-38-4628-11A-01D-1265-08	e7a40bfe-489c-4a68-9b3e-594e406a6986	UNC
TCGA-38-4628-11A-01D-1931-08	ac3415e7-6478-4168-b7b9-cace503e4fd8	UNC
TCGA-38-4631-01A-01D-1753-08	608763ad-18b3-4613-9ed4-8d7306f7a672	UNC
TCGA-38-4631-01A-01R-1755-07	67cabbf9-bec9-4d4d-9a15-c3eddde21709	UNC
TCGA-38-4631-11A-01D-1753-08	1d94439f-b4a4-4a25-9a53-c6eb59f80279	UNC
TCGA-38-4632-01A-01D-1753-08	28c1a4d5-a18a-4c84-89c7-e797c060e639	UNC
TCGA-38-4632-01A-01R-1755-07	cc4cf334-26fd-4fec-84f8-c9095387d7ba	UNC
TCGA-38-4632-11A-01D-1753-08	c557e318-1cfa-4112-90ed-ac3fd2cd7139	UNC
TCGA-38-4632-11A-01R-1755-07	8ee82d03-53dd-4f9b-aee6-7023a2facbe3	UNC
TCGA-38-6178-01A-11D-1753-08	851f8c94-cab4-4d3c-a823-46f80c995f6b	UNC
TCGA-38-6178-01A-11R-1755-07	9fef2ebb-bc3a-45a3-936a-a78df19c3d6e	UNC
TCGA-38-6178-10A-01D-1753-08	f4407174-37d5-4229-b5fe-4f3b726f1d28	UNC
TCGA-44-2655-01A-01D-1553-08	8f63dc09-4b23-4bcc-ad13-a39c9d61724e	Christiana Healthcare
TCGA-44-2655-01A-01R-0946-07	f3ce9334-f9ad-494c-905f-ec1ab4dfcd8f	Christiana Healthcare
TCGA-44-2655-01A-01W-0928-08	e2ad49da-0d91-49fc-b7f7-7ba53ac234fd	Christiana Healthcare
TCGA-44-2655-10A-01W-0928-08	68a3efca-edb2-4779-861f-a4ba68c07e08	Christiana Healthcare
TCGA-44-2655-11A-01D-1553-08	7c993d98-f73b-4c31-bcd5-7ae155e452cb	Christiana Healthcare
TCGA-44-2655-11A-01R-1758-07	bec3549d-9128-4353-8cd0-4d7f82553256	Christiana Healthcare
TCGA-44-2656-01A-02D-0969-08	393b0b0f-1552-4171-a42c-3d3aaa86985d	Christiana Healthcare
TCGA-44-2656-01A-02R-0946-07	0217aaff-87d5-462b-8e1b-4188566cac6e	Christiana Healthcare
TCGA-44-2656-01A-02W-0928-08	191b9682-7050-4625-8d77-6c9c31f00f07	Christiana Healthcare
TCGA-44-2656-10A-01D-0969-08	a4832260-e351-4bd7-995a-ffb5191b0253	Christiana Healthcare
TCGA-44-2656-10A-01W-0928-08	3e0bc792-f6ff-47b6-b104-e6db7d469ac2	Christiana Healthcare
TCGA-44-2656-11A-01D-1553-08	96373859-6ea9-4129-90f7-dcdfcae5fe92	Christiana Healthcare
TCGA-44-2657-01A-01D-1105-08	b2c4b3dc-c4dd-4260-b040-e7dc4747d37a	Christiana Healthcare
TCGA-44-2657-01A-01R-1107-07	22bebca2-02e2-4190-902f-ced564ee312a	Christiana Healthcare
TCGA-44-2657-10A-01D-1105-08	42c5a289-2427-4a23-9a42-bea78f6bef97	Christiana Healthcare
TCGA-44-2657-11A-01D-1553-08	60b8e550-c9e8-4437-8d30-d420f1aa83cb	Christiana Healthcare
TCGA-44-2657-11A-01R-1758-07	f9596511-b87b-42df-a977-7f4d94500c7d	Christiana Healthcare
TCGA-44-2659-01A-01D-0969-08	926f19ac-a0f2-40d6-ab9f-1ee8f74b924b	Christiana Healthcare
TCGA-44-2659-01A-01D-1931-08	a32260e7-25f0-4d4c-8ad8-253486487a53	Christiana Healthcare
TCGA-44-2659-01A-01R-0946-07	bc0af03f-aa40-4b39-8876-6f2e7397181c	Christiana Healthcare
TCGA-44-2659-01A-01W-0928-08	0f667e16-551a-4779-b7d1-1e21be6fb4e7	Christiana Healthcare
TCGA-44-2659-10A-01D-0969-08	c23d8787-b3aa-41fe-997a-4f007f966e8f	Christiana Healthcare
TCGA-44-2659-10A-01D-1931-08	424137c1-f6fb-4eef-8ddf-4219a334476f	Christiana Healthcare
TCGA-44-2659-10A-01W-0928-08	ccae7efb-fa05-4584-a9c8-96e89b5423bd	Christiana Healthcare
TCGA-44-2659-11A-01D-1553-08	af64e4d8-b0d8-4b41-b526-8fa81faa0d0c	Christiana Healthcare
TCGA-44-2661-01A-01D-1105-08	e24ec55f-1c65-4af2-87a7-de209d21ff62	Christiana Healthcare
TCGA-44-2661-01A-01R-1107-07	f16b206d-f0e0-4314-8a2f-308d1c68674f	Christiana Healthcare
TCGA-44-2661-10A-01D-1105-08	83c12970-4a68-41eb-bd16-82c5034b5004	Christiana Healthcare
TCGA-44-2661-11A-01D-1553-08	a503f9d8-6fc6-4d1a-9ba4-a435f8581d48	Christiana Healthcare
TCGA-44-2661-11A-01R-1758-07	4e3e6436-f1c4-4d40-a320-a9113578b807	Christiana Healthcare
TCGA-44-2662-01A-01D-0969-08	138f5bf7-0b53-4d1a-9765-5eee9f359170	Christiana Healthcare
TCGA-44-2662-01A-01R-0946-07	f205e8f5-9a59-4acf-839b-bbeaca916ce9	Christiana Healthcare
TCGA-44-2662-01A-01W-0928-08	453f1f23-c809-452d-b408-003b4291a5b5	Christiana Healthcare
TCGA-44-2662-10A-01D-0969-08	2c4d6f90-9245-4d0a-b802-260f7c061dec	Christiana Healthcare
TCGA-44-2662-10A-01W-0928-08	e7f72f89-7e45-491a-9a05-54fec7724397	Christiana Healthcare
TCGA-44-2662-11A-01D-1553-08	8c5e5b70-469a-4509-af1b-263ed6691055	Christiana Healthcare
TCGA-44-2662-11A-01R-1758-07	063a87d3-6052-42e6-a10e-9b35146325ff	Christiana Healthcare
TCGA-44-2665-01A-01D-0969-08	19bfda6a-7a23-4077-aed2-8a53910fc2d7	Christiana Healthcare
TCGA-44-2665-01A-01D-1040-01	f75b28e7-e8dd-4699-b511-283c86c1eed4	Christiana Healthcare
TCGA-44-2665-01A-01R-0946-07	2a7bad01-d484-4603-9812-62d0482e0df5	Christiana Healthcare
TCGA-44-2665-01A-01W-0928-08	74a1b566-c5de-4851-af96-2b923978a87e	Christiana Healthcare
TCGA-44-2665-10A-01D-0969-08	db736686-08e1-4fcc-930a-14472e06c470	Christiana Healthcare
TCGA-44-2665-10A-01D-1040-01	5c7f8a07-e40f-4c99-b924-0a168b973169	Christiana Healthcare
TCGA-44-2665-10A-01W-0928-08	6f6a329d-5f28-4351-9c4a-191847ac2f57	Christiana Healthcare
TCGA-44-2665-11A-01D-1553-08	09797ee9-ad88-4292-9998-8c77a7bec370	Christiana Healthcare
TCGA-44-2665-11A-01R-1758-07	84c10b48-d61f-4887-adcf-40d42fea02e4	Christiana Healthcare
TCGA-44-2666-01A-01D-0969-08	c2843ba9-7a6c-4b37-bde0-573972379bf8	Christiana Healthcare
TCGA-44-2666-01A-01D-1489-08	c01f962c-db37-482a-812c-cec9df5cba6c	Christiana Healthcare
TCGA-44-2666-01A-01R-0946-07	6a445e54-b74b-464c-a923-f80a4183a206	Christiana Healthcare
TCGA-44-2666-01A-01W-0928-08	6a00efc7-d5a5-4c21-8c7c-726c07c41235	Christiana Healthcare
TCGA-44-2666-10A-01D-0969-08	82fb48a8-bcc1-4325-9884-b751222bc656	Christiana Healthcare
TCGA-44-2666-10A-01D-1040-01	ba93158b-a111-43d1-8001-c92550465eb1	Christiana Healthcare
TCGA-44-2666-10A-01W-0928-08	ab8e5a49-81f8-499f-b767-b65ca5abc58d	Christiana Healthcare
TCGA-44-3396-01A-01D-1265-08	91727098-3452-444e-b365-1ac8a5edada3	Christiana Healthcare
TCGA-44-3396-01A-01R-1206-07	1ccd49ea-a670-4ea7-8754-a53424dd4cc0	Christiana Healthcare
TCGA-44-3396-10A-01D-1265-08	bed15842-62cb-4d11-b216-94e45530876f	Christiana Healthcare
TCGA-44-3396-11A-01D-1553-08	b061d22d-a626-417e-8fff-b562342e98a9	Christiana Healthcare
TCGA-44-3396-11A-01R-1758-07	ae28071f-52a2-4007-8938-f926187eb937	Christiana Healthcare
TCGA-44-3919-01A-02D-1105-08	ba3df9d1-1c95-4e5e-8d5c-d5db1a6e2ad5	Christiana Healthcare
TCGA-44-3919-01A-02D-1458-08	69d28825-3b8b-47bb-b379-c6f2af8688d5	Christiana Healthcare
TCGA-44-3919-01A-02R-1107-07	8e04fad4-1c3c-4b16-82dd-95ad2a8ec62f	Christiana Healthcare
TCGA-44-3919-10A-01D-1458-08	e621e518-5838-49c6-982f-21173dd44302	Christiana Healthcare
TCGA-44-3919-11A-01D-1105-08	34b56e21-4a39-4176-855e-3bf14c38135a	Christiana Healthcare
TCGA-44-4112-01A-01D-1105-08	4c0435b2-9ece-4449-9682-c7ad963e85d9	Christiana Healthcare
TCGA-44-4112-01A-01D-1458-08	48a2bcb2-3f05-4e1e-9783-1c34cca97692	Christiana Healthcare
TCGA-44-4112-01A-01R-1107-07	b82946a0-0472-4ba0-a944-8087823a9444	Christiana Healthcare
TCGA-44-4112-10A-01D-1458-08	0e839f7c-2b6e-49ed-9b5b-870d3c2cdce5	Christiana Healthcare
TCGA-44-4112-11A-01D-1105-08	1fddf235-1295-42b9-9359-022411a19918	Christiana Healthcare
TCGA-44-5645-01A-01D-1625-08	4f3aa35f-6837-40e7-a742-b10add5ee7a0	Christiana Healthcare
TCGA-44-5645-01A-01R-1628-07	37fe83dd-a66f-4401-be91-32fa222653ec	Christiana Healthcare
TCGA-44-5645-10A-01D-1625-08	67eaf586-4307-4e02-9e73-8fdf82c3f718	Christiana Healthcare
TCGA-44-5645-11A-01D-1625-08	09c8e9ac-97f6-4470-a534-14cae48f5ee9	Christiana Healthcare
TCGA-44-5645-11A-01R-1628-07	28aa2dce-9d69-44cb-8b2f-9b6b23e8a52c	Christiana Healthcare
TCGA-44-6145-01A-11D-1753-08	594230e2-7f5d-4a12-8761-18b8979853ab	Christiana Healthcare
TCGA-44-6145-01A-11R-1755-07	3207f63f-4412-4a46-8736-781a3fb5280f	Christiana Healthcare
TCGA-44-6145-10A-01D-1753-08	94707d49-3c2f-41ae-b616-50be739325ed	Christiana Healthcare
TCGA-44-6145-11A-01D-1753-08	522ec632-ea32-427d-846f-55c25ed75fed	Christiana Healthcare
TCGA-44-6145-11A-01R-1858-07	1cf8db8e-9063-4b2a-899e-1598160fb562	Christiana Healthcare
TCGA-44-6146-01A-11D-1753-08	e673b7a9-706b-4acf-b477-06514ecc6a23	Christiana Healthcare
TCGA-44-6146-01A-11R-1755-07	2f6b6f9c-7883-4960-ab1a-495afe7b7a68	Christiana Healthcare
TCGA-44-6146-10A-01D-1753-08	48e86d35-a8ad-433f-84ca-c17b3bafa555	Christiana Healthcare
TCGA-44-6146-11A-01D-1753-08	bc5fe106-d760-45e1-af1b-6dd4bc5a4ff4	Christiana Healthcare
TCGA-44-6146-11A-01R-1858-07	b3c888a2-4e0d-47c4-b74f-bd7c8b0e435d	Christiana Healthcare
TCGA-44-6147-01A-11D-1753-08	ce8478f5-9b5a-49d6-bb24-d76ce62a6667	Christiana Healthcare
TCGA-44-6147-01A-11R-1755-07	4bd54042-8446-4bfb-899d-6b87ef59ce44	Christiana Healthcare
TCGA-44-6147-10A-01D-1753-08	c8547fd8-6021-426d-8f9f-162da85f9a8c	Christiana Healthcare
TCGA-44-6147-11A-01D-1753-08	7cba6c60-2772-46c2-88e6-995774a50a26	Christiana Healthcare
TCGA-44-6147-11A-01R-1858-07	36a3e98a-44a2-40cb-9628-ef4ab84cb1d3	Christiana Healthcare
TCGA-44-6774-01A-21D-1855-08	0aa33b50-fde0-4f4c-8265-e7441d58741d	Christiana Healthcare
TCGA-44-6774-01A-21R-1858-07	ead4b73b-6a51-4863-b24c-44e0fff1bbce	Christiana Healthcare
TCGA-44-6774-10A-01D-1855-08	090ed459-a230-43fa-ae25-8bd46d78d3f5	Christiana Healthcare
TCGA-44-6774-11A-01D-1855-08	6f380dc6-43a4-4585-894c-2dcc2eb7113e	Christiana Healthcare
TCGA-44-6775-01A-11D-1855-08	d3b434ae-9446-408e-9ba3-ca1877a66a37	Christiana Healthcare
TCGA-44-6775-01A-11R-1858-07	b6ff8ca1-6fc7-4c6d-bf2d-f8fedfc568ab	Christiana Healthcare
TCGA-44-6775-10A-01D-1855-08	1032969b-c28a-4889-8c25-ce57f8f6fc0c	Christiana Healthcare
TCGA-44-6775-11A-01D-1855-08	83d6d73c-e164-4b2a-91f8-55840d2c0246	Christiana Healthcare
TCGA-44-6776-01A-11D-1855-08	7dc9fdb5-bbe5-4c24-bb25-c5818b981d0c	Christiana Healthcare
TCGA-44-6776-01A-11R-1858-07	54b0388e-ebcf-4e0b-9bef-f6e9bee51444	Christiana Healthcare
TCGA-44-6776-10A-01D-1855-08	66198ddd-8df3-4b14-aad2-97d529ea3f92	Christiana Healthcare
TCGA-44-6776-11A-01D-1855-08	0f94f337-a890-417c-ad16-7661520dff7a	Christiana Healthcare
TCGA-44-6776-11A-01R-1858-07	374c275b-3eb3-4415-ab7a-78f174261b1d	Christiana Healthcare
TCGA-44-6777-01A-11D-1855-08	4b67d5ad-5c19-4daf-b76b-749ee7214eb7	Christiana Healthcare
TCGA-44-6777-01A-11R-1858-07	4bc255f9-179d-46e2-a346-e42551826571	Christiana Healthcare
TCGA-44-6777-10A-01D-1855-08	de3bf646-12c7-4904-bc2a-bae6575f9f1f	Christiana Healthcare
TCGA-44-6777-11A-01D-1855-08	285d9c99-c577-41c6-b10a-8a7fba587d5f	Christiana Healthcare
TCGA-44-6777-11A-01R-1858-07	e8eef2ce-33ab-4245-92fc-bb7e05967d27	Christiana Healthcare
TCGA-44-6779-01A-11D-1855-08	9996622e-a690-442f-b2c9-6a54e826c57f	Christiana Healthcare
TCGA-44-6779-01A-11R-1858-07	110ebafb-8343-4425-b373-bc1fd1c3a10d	Christiana Healthcare
TCGA-44-6779-11A-01D-1855-08	26743023-c660-4abd-8add-06e73ac872c5	Christiana Healthcare
TCGA-44-7659-01A-11D-2063-08	25896de3-fe17-49c2-b686-3a90ec42d045	Christiana Healthcare
TCGA-44-7659-01A-11R-2066-07	26637071-d692-4b03-9849-ad5f3f107c43	Christiana Healthcare
TCGA-44-7659-10A-01D-2063-08	3d6467d9-1e77-477f-9d2b-1c2db52024e3	Christiana Healthcare
TCGA-44-7659-11A-01D-2063-08	256f4bd0-3c6a-49a3-aa89-a0b5c37421be	Christiana Healthcare
TCGA-44-7662-01A-11D-2063-08	5b237772-6ac3-45e3-9672-aeb0cfa94ff8	Christiana Healthcare
TCGA-44-7662-01A-11R-2066-07	caf8cc7e-d68b-43e8-ae4c-08346dff634d	Christiana Healthcare
TCGA-44-7662-10A-01D-2063-08	8f74bbb6-6bdf-4b3a-96a3-fe284107c3c3	Christiana Healthcare
TCGA-44-7662-11A-01D-2063-08	9ad2ab52-75d2-4f22-9497-7e5f0e3f29c8	Christiana Healthcare
TCGA-44-7670-01A-11D-2063-08	9542254c-31c1-4784-a553-518af3243e8f	Christiana Healthcare
TCGA-44-7670-01A-11R-2066-07	92cb0f4d-dd2d-4b27-a657-7d9b59c8073a	Christiana Healthcare
TCGA-44-7670-10A-01D-2063-08	dbac80b5-455c-4081-9d1f-630267f41c48	Christiana Healthcare
TCGA-44-7670-11A-01D-2063-08	c596a04b-bddc-4366-9df5-ae0dd1559eb2	Christiana Healthcare
TCGA-44-7671-01A-11D-2063-08	4dec99c6-7281-443c-b493-ac86a02c2b58	Christiana Healthcare
TCGA-44-7671-01A-11R-2066-07	63b2f6d2-2f86-4986-bcc1-9e1aae13f8bd	Christiana Healthcare
TCGA-44-7671-10A-01D-2063-08	a20468da-aeac-4d48-8a0c-edf5af99111f	Christiana Healthcare
TCGA-44-7671-11A-01D-2063-08	aa59b1df-ea49-4344-ba62-129d980839ae	Christiana Healthcare
TCGA-44-7672-01A-11D-2063-08	f9055fc8-599e-443d-b33e-36b8c7fdd0c4	Christiana Healthcare
TCGA-44-7672-01A-11R-2066-07	75fae193-3c3a-46d3-ad74-018537682782	Christiana Healthcare
TCGA-44-7672-10A-01D-2063-08	f6166912-6114-447f-8b33-b7a2d031abac	Christiana Healthcare
TCGA-44-7672-11A-01D-2063-08	4ef7c971-ea97-4b87-8088-fccbcdfbdf7c	Christiana Healthcare
TCGA-49-4486-01A-01D-1265-08	716a46b5-bcb0-4693-845b-6787d5cf0630	Johns Hopkins
TCGA-49-4486-01A-01D-1931-08	fe0068e0-734c-4fc8-86c2-ca6475165f5e	Johns Hopkins
TCGA-49-4486-01A-01R-1206-07	4bcf5345-7eff-4ec4-be66-7fb9c35a5ce2	Johns Hopkins
TCGA-49-4486-11A-01D-1265-08	a4623dc7-17ff-405a-94d9-e7ee82e8d3c0	Johns Hopkins
TCGA-49-4486-11A-01D-1931-08	593d79fa-2180-4b01-a863-4a31f97f8f9b	Johns Hopkins
TCGA-49-4487-01A-21D-1855-08	34b434bc-cbe7-4dc4-a9dd-2ced6d1be82d	Johns Hopkins
TCGA-49-4487-01A-21R-1858-07	95350f94-dc26-45e6-8183-28e9c7250ade	Johns Hopkins
TCGA-49-4487-11A-01D-1855-08	f5dc43d3-d242-4777-9a9b-56642371a781	Johns Hopkins
TCGA-49-4488-01A-01D-1753-08	24249f40-63aa-4775-8a08-c789cfea6e4a	Johns Hopkins
TCGA-49-4488-01A-01R-1755-07	3f72827e-393b-4363-a78f-3fd97773f010	Johns Hopkins
TCGA-49-4488-11A-01D-1753-08	d8ebb864-f35a-4461-832d-0451f58913e5	Johns Hopkins
TCGA-49-4490-01A-21D-1855-08	67308f12-7a54-4080-b125-0af6c4d1dfc2	Johns Hopkins
TCGA-49-4490-01A-21R-1858-07	d325184c-746a-4965-a75f-d07c009a238d	Johns Hopkins
TCGA-49-4490-11A-01D-1855-08	edf89af7-9b52-4fe8-8238-cfd77d544eb0	Johns Hopkins
TCGA-49-4490-11A-01R-1858-07	fcd0cd47-08a4-4eb4-9d1c-513ba80b6686	Johns Hopkins
TCGA-49-4494-01A-01D-1265-08	301e335e-24f8-44c7-ad37-7976ff5e67ed	Johns Hopkins
TCGA-49-4494-01A-01R-1206-07	da371027-0a6c-49b8-a1ef-6da01841078e	Johns Hopkins
TCGA-49-4494-11A-01D-1265-08	3d63593e-77c4-4087-8ae1-213def6b4d93	Johns Hopkins
TCGA-49-4501-01A-01D-1265-08	832e228d-da84-443a-a75b-9b16c08eac5b	Johns Hopkins
TCGA-49-4501-01A-01R-1206-07	91bce8e0-ce60-400e-bec3-bb18e8c24dfc	Johns Hopkins
TCGA-49-4501-11A-01D-1265-08	616f6f01-890e-438c-b17f-4cba3143a0b5	Johns Hopkins
TCGA-49-4505-01A-01D-1265-08	7f5e719f-7133-43b7-8139-15b6771bc257	Johns Hopkins
TCGA-49-4505-01A-01R-1206-07	d1ec7dfb-965d-4679-8298-4c70bba54c03	Johns Hopkins
TCGA-49-4505-11A-01D-1265-08	245dc549-8c47-4cc9-aa3f-bc83888ed6a0	Johns Hopkins
TCGA-49-4506-01A-01D-1265-08	107b7059-db00-4b52-ac76-bf8c2963ff34	Johns Hopkins
TCGA-49-4506-01A-01R-1206-07	9411b03e-26c7-447a-b39d-ace65f5d2888	Johns Hopkins
TCGA-49-4506-11A-01D-1265-08	990abd08-920a-4a75-95c9-7ab9d8e0aa32	Johns Hopkins
TCGA-49-4507-01A-01D-1265-08	ea55daf9-d755-458f-9847-4da795534091	Johns Hopkins
TCGA-49-4507-01A-01R-1206-07	ef768313-b229-4277-9869-a426e62122b0	Johns Hopkins
TCGA-49-4507-11A-01D-1265-08	4924491c-563c-47b6-b731-37490f4c068b	Johns Hopkins
TCGA-49-4510-01A-01D-1265-08	e5940ded-ff18-448e-bfa0-0b451e2ff8b9	Johns Hopkins
TCGA-49-4510-01A-01D-1931-08	bd64ff2a-d37b-49a7-a763-0a1f1592ecd1	Johns Hopkins
TCGA-49-4510-01A-01R-1206-07	b9f47a01-c791-4645-bc34-21297a299eb6	Johns Hopkins
TCGA-49-4510-11A-01D-1265-08	e9a0403e-9628-46b8-b13b-83112f067c3d	Johns Hopkins
TCGA-49-4510-11A-01D-1931-08	14a59ee3-f94c-46dc-a854-30364ab56063	Johns Hopkins
TCGA-49-4512-01A-21D-1855-08	5a84f53b-06bb-40d2-84b6-01b4e39e2590	Johns Hopkins
TCGA-49-4512-01A-21R-1858-07	e714b8a4-dd57-4b01-83fd-d3a9fb2d4ad1	Johns Hopkins
TCGA-49-4512-11A-01D-1855-08	55e81c53-4cda-454a-9bc3-d98efbaba038	Johns Hopkins
TCGA-49-4512-11A-01R-1858-07	1150a014-5628-4369-b3d8-82d037b3b447	Johns Hopkins
TCGA-49-4514-01A-21D-1855-08	3f6f0f0c-1769-4369-8a04-ef9e14ca4dd0	Johns Hopkins
TCGA-49-4514-01A-21R-1858-07	19f5b28a-8756-4274-9fc0-eda908b66a88	Johns Hopkins
TCGA-49-4514-11A-01D-1855-08	32991e99-f692-4f0a-96a6-2120d6ce6cbe	Johns Hopkins
TCGA-49-6742-01A-11D-1855-08	0c9368f6-0c03-4217-9d64-01d78463472f	Johns Hopkins
TCGA-49-6742-01A-11R-1858-07	1781bf0c-2846-4052-98cc-e694ef67c68e	Johns Hopkins
TCGA-49-6742-11A-01D-1855-08	36904289-bf71-4361-8c18-5ae33dfed07a	Johns Hopkins
TCGA-49-6742-11A-01R-1858-07	bbdfa8d6-1f19-44aa-aada-f859c6dda878	Johns Hopkins
TCGA-49-6744-01A-11D-1855-08	c51e0d58-df59-4832-ad93-c65b18302061	Johns Hopkins
TCGA-49-6744-01A-11R-1858-07	f35e0cc0-27d3-4c01-86ca-f5e9297969c7	Johns Hopkins
TCGA-49-6744-11A-01D-1855-08	3dccc003-1269-4861-a341-7caabbc2dfe0	Johns Hopkins
TCGA-49-6744-11A-01R-1858-07	38fed1ec-55a5-46e9-8474-5b4d25dc4722	Johns Hopkins
TCGA-49-6745-01A-11D-1855-08	fe1638a2-182b-4163-a4b1-3c981e77188f	Johns Hopkins
TCGA-49-6745-01A-11R-1858-07	13ff8760-519b-4ad7-ac59-3bb34cad6767	Johns Hopkins
TCGA-49-6745-11A-01D-1855-08	d3d26c37-8cc5-481a-bd83-6668858e82bf	Johns Hopkins
TCGA-49-6745-11A-01R-1858-07	3f7219df-1a76-4632-9fea-dbcdf67b09e8	Johns Hopkins
TCGA-49-6761-01A-31D-1945-08	03e99ca0-6f32-4132-9b0f-6afbe1f19192	Johns Hopkins
TCGA-49-6761-01A-31R-1949-07	f3142c8c-d494-41ad-8391-d04c6d9a0dd5	Johns Hopkins
TCGA-49-6761-11A-01D-1945-08	316d2f67-ccad-44ab-9d05-e6ae48d4970f	Johns Hopkins
TCGA-49-6761-11A-01R-1949-07	95138a6e-5bf9-4819-98df-5ddd5f9d6433	Johns Hopkins
TCGA-49-6767-01A-11D-1855-08	70e7a8cb-ac35-4921-8ea5-85fc64df432c	Johns Hopkins
TCGA-49-6767-01A-11R-1858-07	1f78b9f8-b56e-4cd5-8f4d-2976a8651c22	Johns Hopkins
TCGA-49-6767-11A-01D-1855-08	4dab4980-7e22-45e7-aef6-f02d853b8af2	Johns Hopkins
TCGA-50-5044-01A-21D-1855-08	0c6da056-2590-4492-af8e-f864d4be55d0	University of Pittsburgh
TCGA-50-5044-01A-21R-1858-07	87ba08b0-ab83-476b-8366-dd4a801c91a3	University of Pittsburgh
TCGA-50-5044-10A-01D-1855-08	71504e71-61e2-4925-8211-47685c1599e8	University of Pittsburgh
TCGA-50-5049-01A-01D-1625-08	7b90e2b9-9a3f-40cd-8631-66f6ec14dbd2	University of Pittsburgh
TCGA-50-5049-01A-01R-1628-07	a00430ba-efbd-486f-aa30-624accb95574	University of Pittsburgh
TCGA-50-5049-10A-01D-1625-08	19ad86d3-2b46-4743-8dd0-428c4cf98ede	University of Pittsburgh
TCGA-50-5051-01A-21D-1855-08	57c393c8-b3fc-4059-a842-917f03148507	University of Pittsburgh
TCGA-50-5051-01A-21R-1858-07	20be5627-8c22-4d96-a758-218c36d80928	University of Pittsburgh
TCGA-50-5051-10A-01D-1855-08	88b0c877-b2c9-4555-8403-20e4168aadb1	University of Pittsburgh
TCGA-50-5055-01A-01D-1625-08	7a53ba00-7e3f-46a8-a249-cec15649ddf7	University of Pittsburgh
TCGA-50-5055-01A-01R-1628-07	50fcc028-1e61-4fe2-8376-e96d3ce215f8	University of Pittsburgh
TCGA-50-5055-10A-01D-1625-08	6b2e7381-c74e-4e60-8e9c-71b40dc8bba4	University of Pittsburgh
TCGA-50-5068-01A-01D-1625-08	7f8d1d5f-83f7-4fec-95ec-17dcae520a1f	University of Pittsburgh
TCGA-50-5068-01A-01R-1628-07	cd9ea1d9-2b53-48b2-b1e7-1148e1edb36f	University of Pittsburgh
TCGA-50-5068-10A-01D-1625-08	ec25ab16-121d-438f-ab96-5ed6da63047e	University of Pittsburgh
TCGA-50-5072-01A-21D-1855-08	0d5e3a3d-17f9-4ec9-b574-570095d57eea	University of Pittsburgh
TCGA-50-5072-01A-21R-1858-07	19cf9410-38d3-4da5-a889-63fe942603d4	University of Pittsburgh
TCGA-50-5072-10A-01D-1855-08	798fd813-0a79-4aca-956d-c19ba03f92f0	University of Pittsburgh
TCGA-50-5931-01A-11D-1753-08	e39a9afe-a24a-4ad1-aee4-675468563adc	University of Pittsburgh
TCGA-50-5931-01A-11R-1755-07	038d680d-4a29-4be1-9568-72d80a52c782	University of Pittsburgh
TCGA-50-5931-11A-01D-1753-08	794ec883-9936-4a04-a018-19b19940ae60	University of Pittsburgh
TCGA-50-5931-11A-01R-1858-07	34e370cd-a084-4d57-96e3-15389b840639	University of Pittsburgh
TCGA-50-5932-01A-11D-1753-08	6b3a2b54-d177-483c-a652-613bf54aee28	University of Pittsburgh
TCGA-50-5932-01A-11R-1755-07	f613c604-1d55-4e3d-9d26-cbab17657db1	University of Pittsburgh
TCGA-50-5932-11A-01D-1753-08	844fed27-1a02-4525-b93a-8513edc11e76	University of Pittsburgh
TCGA-50-5932-11A-01R-1755-07	314aebca-c5be-4a9d-8579-ca3053f6a16c	University of Pittsburgh
TCGA-50-5933-01A-11D-1753-08	cda43620-4409-4cc2-a949-00d869eb2047	University of Pittsburgh
TCGA-50-5933-01A-11R-1755-07	82c312db-af56-4161-b4e1-c21a2ec5cb7a	University of Pittsburgh
TCGA-50-5933-11A-01D-1753-08	9e6eb682-a33d-4243-86a1-3104c018f3dc	University of Pittsburgh
TCGA-50-5933-11A-01R-1755-07	4ceb94dc-bd3a-45dd-a576-cadc4327096c	University of Pittsburgh
TCGA-50-5935-01A-11D-1753-08	57e4c632-5d83-402e-a0f8-c7ce01c83f3f	University of Pittsburgh
TCGA-50-5935-01A-11R-1755-07	3c074eba-330e-4184-b4ee-73735afeb410	University of Pittsburgh
TCGA-50-5935-11A-01D-1753-08	bde9fb3a-fe5c-41d0-afbf-c7e4cc76841b	University of Pittsburgh
TCGA-50-5935-11A-01R-1858-07	b512e7eb-43a1-43aa-b088-09d1844c7c2c	University of Pittsburgh
TCGA-50-5936-01A-11D-1625-08	1005dc6e-4f18-420d-b849-f4663e4f25bf	University of Pittsburgh
TCGA-50-5936-01A-11R-1628-07	faba33e9-25ba-4bd5-af3d-d266e714ffa1	University of Pittsburgh
TCGA-50-5936-11A-01D-1625-08	0d7b36af-0edc-485f-80ce-820ab33a26dd	University of Pittsburgh
TCGA-50-5936-11A-01R-1628-07	93838d9a-3026-451d-8ae4-bf9225ce8561	University of Pittsburgh
TCGA-50-5939-01A-11D-1625-08	38bd6790-cf45-4a2b-a1ea-5038823b2218	University of Pittsburgh
TCGA-50-5939-01A-11R-1628-07	f0997875-fc3f-49b0-9979-0a181244c035	University of Pittsburgh
TCGA-50-5939-11A-01D-1625-08	f6060de0-26a9-4958-9693-10106c614e92	University of Pittsburgh
TCGA-50-5939-11A-01R-1628-07	f6067d0a-0bb2-4be6-8e97-0be4b79c9ecb	University of Pittsburgh
TCGA-50-5941-01A-11D-1753-08	586a52b5-9070-4912-a3ec-def55b390fb9	University of Pittsburgh
TCGA-50-5941-01A-11R-1755-07	f878725e-f9dd-41c7-83e8-83344baec474	University of Pittsburgh
TCGA-50-5941-10A-01D-1753-08	ee64e6f0-a3b1-4c20-9fb3-c0025cb16996	University of Pittsburgh
TCGA-50-5942-01A-21D-1753-08	0a3ee8ba-c8fc-44f1-9e67-48b536cbcb01	University of Pittsburgh
TCGA-50-5942-01A-21R-1755-07	c9b7f35c-4bb6-46af-be1c-77723268a422	University of Pittsburgh
TCGA-50-5942-10A-01D-1753-08	42a3aba6-9ddf-47e5-8e56-3b05ac145d70	University of Pittsburgh
TCGA-50-5944-01A-11D-1753-08	6547318b-b690-441e-a36c-f02f83b9d22d	University of Pittsburgh
TCGA-50-5944-01A-11R-1755-07	14ca3c6e-c34c-4138-b1c2-5a83e3e768c7	University of Pittsburgh
TCGA-50-5944-10A-01D-1753-08	abdc50d2-8515-452e-88bb-6f38219063f5	University of Pittsburgh
TCGA-50-6593-01A-11D-1753-08	73c6fbc3-f2a6-4e1c-8026-412412611f86	University of Pittsburgh
TCGA-50-6593-01A-11R-1755-07	22e1471d-75ca-4259-a147-a667914e2820	University of Pittsburgh
TCGA-50-6593-11A-01D-1753-08	a60ae7ff-e499-4303-9e9e-7e7cd95db57a	University of Pittsburgh
TCGA-50-6595-01A-12D-1855-08	51cdfce5-2360-4939-b43e-8e38e4a5d7c7	University of Pittsburgh
TCGA-50-6595-01A-12R-1858-07	6c2477ab-9b3d-4379-9be5-1f936e13539d	University of Pittsburgh
TCGA-50-6595-11A-01D-1855-08	d8d5927c-adc3-4444-9272-7bc1b43f4765	University of Pittsburgh
TCGA-50-6595-11A-01R-1858-07	15ab2537-f0b7-4b92-ac23-8bf283f86bbf	University of Pittsburgh
TCGA-50-6597-01A-11D-1855-08	b7300c3c-3290-4136-84d7-bb31ae08055a	University of Pittsburgh
TCGA-50-6597-01A-11R-1858-07	0422dad5-3238-4850-860c-177243bf195a	University of Pittsburgh
TCGA-50-6597-10A-01D-1855-08	abb84597-a583-4ea1-a2f6-ba398a7e96e2	University of Pittsburgh
TCGA-50-6673-01A-11D-1945-08	39d72d2f-7214-48ec-bc39-9a8c509947ca	University of Pittsburgh
TCGA-50-6673-01A-11R-1949-07	3f00c7c3-9335-4285-b502-1439e6506159	University of Pittsburgh
TCGA-50-6673-11A-02D-1945-08	cd0b1eb5-4c2f-462d-81f7-128babfcfb73	University of Pittsburgh
TCGA-50-7109-01A-11D-2036-08	ffe2c205-6262-4dab-876a-13be64341aac	University of Pittsburgh
TCGA-50-7109-01A-11R-2039-07	ff780a21-8949-4bd9-8354-7f636cbfe744	University of Pittsburgh
TCGA-50-7109-11A-01D-2036-08	d728b956-9694-4b47-abd4-a599663e5b96	University of Pittsburgh
TCGA-53-7626-01A-12D-2063-08	5365fbea-0980-42b5-9d26-c34a6f3aba42	University of Miami
TCGA-53-7626-01A-12R-2066-07	62a8ced2-a5da-4579-9b19-ef3fe963561f	University of Miami
TCGA-53-7626-10A-01D-2063-08	d910a831-9e1a-4ad4-a522-da9263d6d3b2	University of Miami
TCGA-53-7813-01A-11D-2167-08	04e14932-22e1-4692-bbc6-417af3fd2137	University of Miami
TCGA-53-7813-01A-11R-2170-07	dcab8938-f000-4022-ab49-2ffe0accf52c	University of Miami
TCGA-53-7813-10A-01D-2167-08	cc438fde-ace8-4d03-8606-cb9513cdc7e0	University of Miami
TCGA-55-1592-01A-01D-0969-08	33fa1fd1-0399-4a7c-b074-4547a995f1a2	International Genomics Consortium
TCGA-55-1592-01A-01R-0946-07	10d6769d-f5d9-431b-aee3-983506386511	International Genomics Consortium
TCGA-55-1592-01A-01W-0928-08	e120358c-bc51-4237-bb4f-d3104231a07a	International Genomics Consortium
TCGA-55-1592-11A-01D-0969-08	166ca5fc-1d8e-4e41-9b10-cd94204af475	International Genomics Consortium
TCGA-55-1592-11A-01W-0928-08	7f88f3bd-62f1-445b-a041-9bac4305affd	International Genomics Consortium
TCGA-55-1594-01A-01D-0969-08	06224c92-9ae9-41c3-9b2a-41bbe694872c	International Genomics Consortium
TCGA-55-1594-01A-01D-1040-01	dc4d64a9-ed01-43ef-8e90-5de5fbf7a8de	International Genomics Consortium
TCGA-55-1594-01A-01R-0946-07	94a37e99-757b-4912-ad68-491ce840d720	International Genomics Consortium
TCGA-55-1594-01A-01W-0928-08	8d9037fd-9d88-41bb-bc5c-d7ff4e210ea6	International Genomics Consortium
TCGA-55-1594-11A-01D-0969-08	8074a4d1-fe76-4b66-ace9-80d0bf282d62	International Genomics Consortium
TCGA-55-1594-11A-01D-1040-01	e29aa109-d508-4621-9a92-9f7ff7e0018f	International Genomics Consortium
TCGA-55-1594-11A-01W-0928-08	2a3d351b-cf11-462b-9a3a-3457d01036d3	International Genomics Consortium
TCGA-55-1596-01A-01D-0969-08	b9ea14aa-d063-45be-a29d-07d93c788385	International Genomics Consortium
TCGA-55-1596-01A-01D-1040-01	ac0d5423-7a00-4680-b964-2bc5b785b2c4	International Genomics Consortium
TCGA-55-1596-01A-01R-0946-07	daa2d5b5-c682-4830-b582-5069dff0781d	International Genomics Consortium
TCGA-55-1596-01A-01W-0928-08	f6dddfea-52a7-468d-b383-c6e8cdc773dc	International Genomics Consortium
TCGA-55-1596-11A-01D-0969-08	d54ba98d-9ab6-4090-b126-bbf7979546d3	International Genomics Consortium
TCGA-55-1596-11A-01D-1040-01	32ac2476-582a-4011-a46c-239f1a9e6233	International Genomics Consortium
TCGA-55-1596-11A-01W-0928-08	c20d9acd-fe4c-45eb-ae19-2bd1f41bd14d	International Genomics Consortium
TCGA-55-6543-01A-11D-1753-08	de62c60f-33b7-4263-a475-9e8acdfc9bbb	International Genomics Consortium
TCGA-55-6543-01A-11R-1755-07	5d196a8c-1a04-48a6-96b1-d25ad810bf58	International Genomics Consortium
TCGA-55-6543-10A-01D-1753-08	5c2f1df8-538b-4283-8ad5-57ced13c8983	International Genomics Consortium
TCGA-55-6642-01A-11D-1855-08	6549573f-0b94-4174-be14-ced00b301e64	International Genomics Consortium
TCGA-55-6642-01A-11R-1858-07	56ec55ac-04d5-499a-b7ec-b2da13db1e3d	International Genomics Consortium
TCGA-55-6642-11A-01D-1855-08	9b212713-d368-4b33-820f-71ad97db2038	International Genomics Consortium
TCGA-55-6712-01A-11D-1855-08	afca91ff-6792-4d70-8b8c-c29ea64ae7af	International Genomics Consortium
TCGA-55-6712-01A-11R-1858-07	01bd4b23-222a-4265-a8a1-3545166c597b	International Genomics Consortium
TCGA-55-6712-10A-01D-1855-08	4cec8e60-94dc-41e9-b2e7-7fb12780f9e6	International Genomics Consortium
TCGA-55-6970-01A-11D-1945-08	d89c24c7-6394-4aa9-aee5-0aa605066cbf	International Genomics Consortium
TCGA-55-6970-01A-11R-1949-07	0be66748-c592-418d-99dc-acdc262afa54	International Genomics Consortium
TCGA-55-6970-01A-11R-1949-07	e971babf-9183-42bc-9017-6dd1437faa72	International Genomics Consortium
TCGA-55-6970-11A-01D-1945-08	96a27b60-6790-4ca2-aa29-e122bc8ed516	International Genomics Consortium
TCGA-55-6970-11A-01R-1949-07	88295d73-1c95-4886-ad41-b45a3a52dbef	International Genomics Consortium
TCGA-55-6971-01A-11D-1945-08	609ced79-5b7b-498c-862c-20000248bf04	International Genomics Consortium
TCGA-55-6971-01A-11R-1949-07	cd07f5c2-3735-4b2b-a7e1-da5a8467e55b	International Genomics Consortium
TCGA-55-6971-11A-01D-1945-08	3268379d-1cf6-4b6f-9cc2-075abc44eeea	International Genomics Consortium
TCGA-55-6971-11A-01R-1949-07	f930c511-6a9f-4815-a047-c4a4e9522e2f	International Genomics Consortium
TCGA-55-6972-01A-11D-1945-08	3b48f952-656c-4ef3-a700-2e05f520a220	International Genomics Consortium
TCGA-55-6972-01A-11R-1949-07	0093d336-fa97-414f-8956-04b8fde874af	International Genomics Consortium
TCGA-55-6972-11A-01D-1945-08	35ab8134-6f43-45d0-86f3-336cc462131e	International Genomics Consortium
TCGA-55-6972-11A-01R-1949-07	8de0cc99-83bf-47a3-b867-51d98acd4510	International Genomics Consortium
TCGA-55-6978-01A-11D-1945-08	b41fc3c4-124a-4ee4-9189-fbc2f38a1296	International Genomics Consortium
TCGA-55-6978-01A-11R-1949-07	5813fe2e-1d86-45ea-ab42-57bfb4b5bb9f	International Genomics Consortium
TCGA-55-6978-11A-01D-1945-08	fecb3eca-7b9e-410c-9ab4-6738975d89a6	International Genomics Consortium
TCGA-55-6978-11A-01R-1949-07	28a41ff2-3a03-4925-af50-92b2423c6b5c	International Genomics Consortium
TCGA-55-6979-01A-11D-1945-08	9e1fdb06-385a-4713-a41d-432317d61836	International Genomics Consortium
TCGA-55-6979-01A-11R-1949-07	d614bb8f-2c02-48c0-9178-0d716fa24042	International Genomics Consortium
TCGA-55-6979-11A-01D-1945-08	0b6dedae-3efb-470c-a2cb-f870a24e34c9	International Genomics Consortium
TCGA-55-6979-11A-01R-1949-07	3e4e745f-c3a9-4e83-8dc3-cfe40e6ee90c	International Genomics Consortium
TCGA-55-6980-01A-11D-1945-08	e5e4820f-2dc5-420b-800f-e1ec2af716f3	International Genomics Consortium
TCGA-55-6980-01A-11R-1949-07	1974a717-cd4e-4563-a783-3deeeff43d9c	International Genomics Consortium
TCGA-55-6980-11A-01D-1945-08	b57e8e92-bd35-4395-8112-59817d357d42	International Genomics Consortium
TCGA-55-6980-11A-01R-1949-07	29a717d5-4291-41cd-87d4-6c4bc975c657	International Genomics Consortium
TCGA-55-6981-01A-11D-1945-08	63034733-c964-47af-86ec-83adfce0970b	International Genomics Consortium
TCGA-55-6981-01A-11R-1949-07	f1fc3e0e-6f32-47f1-8b66-fbf6bd312cd4	International Genomics Consortium
TCGA-55-6981-11A-01D-1945-08	a420e9f6-1e92-494e-93c0-20640ae1f929	International Genomics Consortium
TCGA-55-6981-11A-01R-1949-07	86e7da97-d1b2-449e-87c2-82e04c766cca	International Genomics Consortium
TCGA-55-6982-01A-11D-1945-08	39c10c07-ecd3-4b58-b7bb-db18e5a62fdd	International Genomics Consortium
TCGA-55-6982-01A-11R-1949-07	5b987d82-c1cb-4771-ab07-1fa615819255	International Genomics Consortium
TCGA-55-6982-11A-01D-1945-08	3c234c24-1374-4bb5-9b9e-af3e40e9389c	International Genomics Consortium
TCGA-55-6982-11A-01R-1949-07	5b622337-0297-44ac-b2f1-764c8d80e8af	International Genomics Consortium
TCGA-55-6983-01A-11D-1945-08	f226a47f-2a88-49bc-84da-923333a5ef3f	International Genomics Consortium
TCGA-55-6983-01A-11R-1949-07	371a9e44-615f-4820-af0a-6e889e5c74ee	International Genomics Consortium
TCGA-55-6983-11A-01D-1945-08	5ef19849-6e19-4ad2-aaf9-6f9bae7aabcb	International Genomics Consortium
TCGA-55-6983-11A-01R-1949-07	b8ed7fa3-1496-4658-85c9-f6612919fbbd	International Genomics Consortium
TCGA-55-6985-01A-11D-1945-08	c3570c7e-2726-48f6-a427-117571f82bb5	International Genomics Consortium
TCGA-55-6985-01A-11R-1949-07	b8aec075-061f-413b-aa8f-a3544394d81c	International Genomics Consortium
TCGA-55-6985-11A-01D-1945-08	46ab34bb-e07a-4bf8-aaf3-150a6f412337	International Genomics Consortium
TCGA-55-6985-11A-01R-1949-07	5f8de303-5e7e-4e58-8035-53b98164e08a	International Genomics Consortium
TCGA-55-6986-01A-11D-1945-08	23614ca3-6f1a-4e8f-9eec-b59e28a24ddc	International Genomics Consortium
TCGA-55-6986-01A-11R-1949-07	b6811649-2695-41fd-958c-907c75f5e676	International Genomics Consortium
TCGA-55-6986-11A-01D-1945-08	d95b0fae-1d07-4fc1-afd5-458406bcf37a	International Genomics Consortium
TCGA-55-6986-11A-01R-1949-07	897787ff-31aa-4d76-bfb5-aa00ad148f29	International Genomics Consortium
TCGA-55-7281-01A-11D-2036-08	fc69e232-9e4a-4fcf-b562-4291c3580cf6	International Genomics Consortium
TCGA-55-7281-01A-11R-2039-07	7d31dd8c-ae8f-4ef6-85a0-483d95983916	International Genomics Consortium
TCGA-55-7281-10A-01D-2036-08	40302d42-1a82-4ea6-a838-e9b5e27597a8	International Genomics Consortium
TCGA-55-7281-11A-01D-2036-08	e7fa1450-d4d6-4fba-b824-110d22cc4b8f	International Genomics Consortium
TCGA-55-7283-01A-11D-2036-08	ba1ab9de-f053-45ec-8581-1397e20eae23	International Genomics Consortium
TCGA-55-7283-01A-11R-2039-07	25349095-c0cd-405b-a11b-be2c08b2a7e3	International Genomics Consortium
TCGA-55-7283-10A-01D-2036-08	59ad80ed-8d96-437a-b7a8-0cd54f6f5487	International Genomics Consortium
TCGA-55-7283-11A-01D-2036-08	89a50639-c0fc-4a55-87a7-bb2cadfaffcb	International Genomics Consortium
TCGA-55-7573-01A-11D-2036-08	a98f86b0-0830-44a6-b08e-bb70450867d7	International Genomics Consortium
TCGA-55-7573-01A-11R-2039-07	edd25131-7d4b-439a-b5fd-b2f2b31b25a8	International Genomics Consortium
TCGA-55-7573-11A-01D-2036-08	fa973f92-ce95-495f-876a-16a7577d5e24	International Genomics Consortium
TCGA-55-7574-01A-11D-2036-08	7a129388-d98b-4363-bdc3-05be1290cba4	International Genomics Consortium
TCGA-55-7574-01A-11R-2039-07	f00dc8fe-e35f-4f65-9847-5bab693e21ae	International Genomics Consortium
TCGA-55-7574-10A-01D-2036-08	43c5baff-59c4-48c9-af21-93c8ae934cec	International Genomics Consortium
TCGA-55-7574-11A-01D-2036-08	f02a2d0a-d0b9-48d7-8861-cc3bf59617de	International Genomics Consortium
TCGA-55-7576-01A-11D-2063-08	5b6ff470-5e5e-43cb-b07c-89c9468b09a7	International Genomics Consortium
TCGA-55-7576-01A-11R-2066-07	3c106cd4-98fb-4c49-ad48-59ac3c4e24d9	International Genomics Consortium
TCGA-55-7576-10A-01D-2063-08	53ef614b-0e93-43af-80be-02b50b6783b6	International Genomics Consortium
TCGA-55-7576-11A-01D-2063-08	adbe1000-ddc1-4bca-b9b1-7990452c9b8a	International Genomics Consortium
TCGA-55-7724-01A-11D-2167-08	5927760e-8c78-4b3f-a563-a2fea55cef4b	International Genomics Consortium
TCGA-55-7724-01A-11R-2170-07	0c58f43e-2b2c-414c-a0e9-87f44e3cc074	International Genomics Consortium
TCGA-55-7724-10A-01D-2167-08	2a07527d-1c24-4058-a9dc-a57f6c5eb8a2	International Genomics Consortium
TCGA-55-7725-01A-11D-2167-08	876c194c-4df0-4ee7-8a5f-98b679b6ce25	International Genomics Consortium
TCGA-55-7725-01A-11R-2170-07	519b3b55-bf8a-4be3-a452-21f8a720a9ae	International Genomics Consortium
TCGA-55-7725-10A-01D-2167-08	03c10255-2fa0-4ae0-95f5-d720c14bbbc2	International Genomics Consortium
TCGA-55-7726-01A-11D-2167-08	9ba2f550-52ea-48d6-8541-0a74b565ba2a	International Genomics Consortium
TCGA-55-7726-01A-11R-2170-07	7dadcc3a-7016-4f4d-8338-1e307ed707df	International Genomics Consortium
TCGA-55-7726-10A-01D-2167-08	fe4c5f6c-4664-4c49-b56e-1984b9b4cb4f	International Genomics Consortium
TCGA-55-7727-01A-11D-2167-08	e1e200cf-cfb5-41d1-bd31-baa18684497b	International Genomics Consortium
TCGA-55-7727-01A-11R-2170-07	b1db98e2-4578-4680-a09f-c63ae45e83bd	International Genomics Consortium
TCGA-55-7727-10A-01D-2167-08	49a0794c-bda1-44f0-92d6-c7008e414486	International Genomics Consortium
TCGA-55-7728-01A-11D-2184-08	c7e49c49-a3ee-ffa9-e040-ad451e410c43	International Genomics Consortium
TCGA-55-7728-01A-11R-2187-07	9231773b-fc5f-406b-9cc1-58f901793334	International Genomics Consortium
TCGA-55-7728-10A-01D-2184-08	c7e49d17-83f6-7ad1-e040-ad451e410cc4	International Genomics Consortium
TCGA-55-7815-01A-11D-2167-08	171e1172-f7ec-4d0e-868f-056cd9247d7d	International Genomics Consortium
TCGA-55-7815-01A-11R-2170-07	20883c55-f271-44ea-a7d2-8806e02a088f	International Genomics Consortium
TCGA-55-7815-10A-01D-2167-08	3a822b4b-89c4-4c0b-b96f-7820ac277172	International Genomics Consortium
TCGA-55-7903-01A-11D-2167-08	204307b6-9f92-4257-8df3-88c2b2c85213	International Genomics Consortium
TCGA-55-7903-01A-11R-2170-07	0f39ade9-ed29-48c1-9939-f2bd1b4eda12	International Genomics Consortium
TCGA-55-7903-10A-01D-2167-08	1867c406-ed09-40f7-a2d1-5b41acd8b913	International Genomics Consortium
TCGA-55-7907-01A-11D-2167-08	3cf16595-b8b3-432c-9e14-012cbfa85c2f	International Genomics Consortium
TCGA-55-7907-01A-11R-2170-07	4729b4e7-c2df-4610-9efe-683222020997	International Genomics Consortium
TCGA-55-7907-10A-01D-2167-08	d4963ba2-70f2-44ee-b42a-faa05c199550	International Genomics Consortium
TCGA-55-7911-01A-11D-2167-08	3d785244-50fe-4a17-9718-bf6bd2d6f1da	International Genomics Consortium
TCGA-55-7911-01A-11R-2170-07	fbd553f6-9755-4fd8-b4b4-de352307bca1	International Genomics Consortium
TCGA-55-7911-10A-01D-2167-08	986cfe0a-1aca-489b-beda-f74503919653	International Genomics Consortium
TCGA-55-7914-01A-11R-2170-07	f9f66b6e-2f82-4312-b928-f278c5c080eb	International Genomics Consortium
TCGA-55-7914-10A-01D-2167-08	cffe1e29-71f8-4a74-b366-dc7917758916	International Genomics Consortium
TCGA-64-1676-01A-01D-0969-08	0a30d292-f041-4bed-9fcf-450eb46488f2	Fox Chase
TCGA-64-1676-01A-01R-0946-07	3e82732e-8b47-4cb4-9035-22f9cdbc10c6	Fox Chase
TCGA-64-1676-01A-01W-0928-08	6eb51f8f-9ac2-4a24-b9b4-9c549c3e3e7b	Fox Chase
TCGA-64-1676-10A-01D-0969-08	f756b341-f924-4dea-abcd-ddd105999db4	Fox Chase
TCGA-64-1676-10A-01W-0928-08	24025156-a790-4c23-990f-5e95a88b1d31	Fox Chase
TCGA-64-1677-01A-01R-0946-07	f8a83bf4-f1a2-4a86-a82b-0b288f3e3c3b	Fox Chase
TCGA-64-1677-01A-01W-0928-08	709b873d-c4eb-4dc2-a1dd-e486a6aca50f	Fox Chase
TCGA-64-1677-10A-01W-0928-08	975c6317-99a8-4b0c-b70c-1774e42401d6	Fox Chase
TCGA-64-1678-01A-01D-1040-01	4b56411a-02d3-4431-b7a4-37e279dd7282	Fox Chase
TCGA-64-1678-01A-01R-0946-07	285839ab-e4fb-4a02-bf41-643e57ca01cb	Fox Chase
TCGA-64-1678-01A-01W-0928-08	6407ab4e-b1ca-46f9-a08f-61d0a17c625d	Fox Chase
TCGA-64-1678-10A-01D-1040-01	44af2679-ea95-47d0-a2b0-41cc19aa3134	Fox Chase
TCGA-64-1678-10A-01D-1040-01	a690a304-868b-4cea-9cf1-0554d89d632d	Fox Chase
TCGA-64-1678-10A-01D-1489-08	c98a6ab9-9ade-49d5-ba1a-084974dba134	Fox Chase
TCGA-64-1678-10A-01W-0928-08	11d193cc-8b0a-4133-8fd3-6fd07fa8e88a	Fox Chase
TCGA-64-1679-01A-21D-2063-08	417bc997-cf02-495a-896f-2993a5f9637b	Fox Chase
TCGA-64-1679-01A-21R-2066-07	cb76e2f4-2f48-4d30-8389-9cd7d855d810	Fox Chase
TCGA-64-1679-10A-01D-2063-08	da9c733b-2e7c-4c6a-b8f2-3f93b30a3532	Fox Chase
TCGA-64-1680-01A-02D-0969-08	0cb4bc31-b2bd-4bd3-8043-983ae047b7b1	Fox Chase
TCGA-64-1680-01A-02D-1040-01	cf583bf4-a5aa-4c7a-9962-1d20ffc42a98	Fox Chase
TCGA-64-1680-01A-02R-0946-07	c9537649-9c8f-4963-be87-34ddbd438c03	Fox Chase
TCGA-64-1680-01A-02W-0928-08	ce19c38f-f31a-46fd-910f-0649dbfb4b08	Fox Chase
TCGA-64-1680-10A-01D-1040-01	509ff544-61ff-42d3-ae0f-cf1a67b5c899	Fox Chase
TCGA-64-1680-10A-01D-1040-01	fb5bfc6c-2215-459d-8e51-520e3397b525	Fox Chase
TCGA-64-1680-10A-01W-0928-08	3be108ec-af1a-4cdd-9652-56fde577a2f3	Fox Chase
TCGA-64-1681-01A-11D-2063-08	a4e942b4-6941-433a-9c39-84d52f5adb93	Fox Chase
TCGA-64-1681-01A-11R-2066-07	1a04c67f-ff39-4be8-8a89-612e31599711	Fox Chase
TCGA-64-1681-10A-01D-2063-08	9285f872-7c5f-4d15-8c7f-2db4afbaef00	Fox Chase
TCGA-64-5774-01A-01D-1625-08	e01d0a22-d5f2-4ea0-9493-6cdcac20f088	Fox Chase
TCGA-64-5774-01A-01R-1628-07	aa974818-08db-41ee-87a7-b82e5959f594	Fox Chase
TCGA-64-5774-10A-01D-1625-08	8364dd54-692f-4828-b8a8-537a37e63fe4	Fox Chase
TCGA-64-5775-01A-01D-1625-08	7f3659a9-c01d-4d5e-89b6-c42a7d0c01ad	Fox Chase
TCGA-64-5775-01A-01R-1628-07	8581496e-1599-4932-a5bc-a5a7f9d22ead	Fox Chase
TCGA-64-5775-10A-01D-1625-08	c702fd7f-d8c3-4338-a17b-49007ef109e4	Fox Chase
TCGA-64-5778-01A-01D-1625-08	6571f1d3-966b-4344-a88d-957fa54fa81c	Fox Chase
TCGA-64-5778-01A-01R-1628-07	2a6cdb41-2016-451f-adfe-21d091d26fc4	Fox Chase
TCGA-64-5778-10A-01D-1625-08	744e64b2-d638-4017-a167-1051b6d68d77	Fox Chase
TCGA-64-5781-01A-01D-1625-08	cc42fe14-1016-4c64-a4b8-c2b8eefd0179	Fox Chase
TCGA-64-5781-01A-01R-1628-07	cff0e614-6989-4efe-af26-aa50d221acfc	Fox Chase
TCGA-64-5781-10A-01D-1625-08	2e5f8876-64c8-461c-b12f-46a7d6e0d99f	Fox Chase
TCGA-67-3771-01A-01D-0969-08	7f696f23-eb36-4489-bd56-901cc1717563	St Joseph's Medical Center
TCGA-67-3771-01A-01D-1040-01	cce89d76-d204-4a2c-a00b-5248940efb6b	St Joseph's Medical Center
TCGA-67-3771-01A-01R-0946-07	ffc8cfb5-0db8-4b21-8ab1-b7aa6bd75230	St Joseph's Medical Center
TCGA-67-3771-01A-01W-0928-08	c4913ed7-a6e1-4819-b4ad-6ddc9cdb0ce7	St Joseph's Medical Center
TCGA-67-3771-10A-01D-0969-08	b9100dd0-391e-4331-9e28-e065609b73d3	St Joseph's Medical Center
TCGA-67-3771-10A-01D-1040-01	eeb42724-9893-47d3-a7ff-2aec7c0fad6b	St Joseph's Medical Center
TCGA-67-3771-10A-01W-0928-08	ac29d9de-9a0c-4b72-8cfa-ea069d5ed0ed	St Joseph's Medical Center
TCGA-67-3772-01A-01D-0969-08	3abf34ee-61cd-45c2-a7eb-755e733d1e6e	St Joseph's Medical Center
TCGA-67-3772-01A-01R-0946-07	67c4bb0d-deb9-4ecb-83a7-94ba673b2cce	St Joseph's Medical Center
TCGA-67-3772-01A-01W-0928-08	83024fb3-5782-4674-8e4c-83126cffa1a3	St Joseph's Medical Center
TCGA-67-3772-10A-01D-0969-08	0808487c-a3b2-40da-978c-846d05997b3b	St Joseph's Medical Center
TCGA-67-3772-10A-01W-0928-08	f2a2d424-0908-4589-b36c-cabf54c9920a	St Joseph's Medical Center
TCGA-67-3773-01A-01D-1040-01	33dfb73f-2375-40dd-bec3-03dca0f20e3e	St Joseph's Medical Center
TCGA-67-3773-01A-01R-0946-07	833c27d1-a607-4cf8-a76e-fe62046edbd8	St Joseph's Medical Center
TCGA-67-3773-01A-01W-0928-08	06857c11-5a51-4dfb-a51e-ec7b0a94b03e	St Joseph's Medical Center
TCGA-67-3773-10A-01D-1489-08	cf2793d7-9957-4c08-9af8-631ff366d790	St Joseph's Medical Center
TCGA-67-3773-10A-01W-0928-08	2e96f098-883c-49b8-be00-fedf50c81400	St Joseph's Medical Center
TCGA-67-3774-01A-01D-1040-01	9de36d90-80e9-4e5e-accc-618fe081e37e	St Joseph's Medical Center
TCGA-67-3774-01A-01R-0946-07	5a8300e6-483b-4fac-ab45-a176b455ef5f	St Joseph's Medical Center
TCGA-67-3774-01A-01W-0928-08	1e20e8ab-77cc-4c3e-a37b-fb70b54d2539	St Joseph's Medical Center
TCGA-67-3774-10A-01D-1489-08	a137cc0b-fcb4-4854-a64e-b613e13d151c	St Joseph's Medical Center
TCGA-67-3774-10A-01W-0928-08	75f095e6-f289-4244-8d24-fa90df212ff4	St Joseph's Medical Center
TCGA-67-6215-01A-11D-1753-08	2a4e7fd1-5494-4be3-94f2-a724d672d0b8	St Joseph's Medical Center
TCGA-67-6215-01A-11R-1755-07	557c32a3-c93c-44b5-99e9-2e875aa54b46	St Joseph's Medical Center
TCGA-67-6215-10A-01D-1753-08	ba5d6845-77e5-4cf7-983c-87998e253259	St Joseph's Medical Center
TCGA-67-6216-01A-11D-1753-08	888d193a-bfbb-4b5f-a4eb-1c808680e033	St Joseph's Medical Center
TCGA-67-6216-01A-11R-1755-07	b0960153-2ad7-4c76-ab94-efb4d491f0ca	St Joseph's Medical Center
TCGA-67-6216-10A-01D-1753-08	d0325a92-2a6c-4657-bf7a-d20d24ee635a	St Joseph's Medical Center
TCGA-67-6217-01A-11D-1753-08	87693a78-0271-477c-8268-d7d28b653ec0	St Joseph's Medical Center
TCGA-67-6217-01A-11R-1755-07	9c57a9e9-7c05-4cd5-8a91-4e481ddf9f7b	St Joseph's Medical Center
TCGA-67-6217-10A-01D-1753-08	aa3f53eb-5596-4464-9027-19027a890990	St Joseph's Medical Center
TCGA-69-7760-01A-11D-2167-08	99e12d15-efeb-416d-a6c2-e25b92e88865	Washington University - Cleveland Clinic
TCGA-69-7760-01A-11R-2170-07	bb445360-7414-460f-b7d4-31c6be381b40	Washington University - Cleveland Clinic
TCGA-69-7760-10A-01D-2167-08	6d4e4023-e3ee-4871-aa2b-d4853400056b	Washington University - Cleveland Clinic
TCGA-69-7761-01A-11D-2167-08	3f31e1b6-cac1-4e1a-ade3-78a4af485391	Washington University - Cleveland Clinic
TCGA-69-7761-01A-11R-2170-07	8a6b1b8c-568a-4668-a58e-e9688730c6df	Washington University - Cleveland Clinic
TCGA-69-7761-10A-01D-2167-08	2e0ae79c-46de-474d-9030-7f808cb4b96b	Washington University - Cleveland Clinic
TCGA-69-7763-01A-11D-2167-08	f0f731d3-79c9-4187-b549-f91427a949ab	Washington University - Cleveland Clinic
TCGA-69-7763-01A-11R-2170-07	232a1388-c441-4e35-bf6c-e2d5a4150a39	Washington University - Cleveland Clinic
TCGA-69-7763-10A-01D-2167-08	89ba803d-a48f-48d0-af31-b5f97c908aa4	Washington University - Cleveland Clinic
TCGA-69-7764-01A-11D-2167-08	f490ed1e-4f16-40de-a546-148dcc696302	Washington University - Cleveland Clinic
TCGA-69-7764-01A-11R-2170-07	a07ce913-0301-4cda-93df-3997025fc178	Washington University - Cleveland Clinic
TCGA-69-7764-10A-01D-2167-08	2f86b5e5-7ba9-45d6-8ceb-488aaf974008	Washington University - Cleveland Clinic
TCGA-69-7765-01A-11D-2167-08	f1d4d5e2-7750-4a63-b18b-26ce2c0d34d2	Washington University - Cleveland Clinic
TCGA-69-7765-01A-11R-2170-07	88bf80ba-adc2-41c7-8a69-b64b64850d69	Washington University - Cleveland Clinic
TCGA-69-7765-10A-01D-2167-08	254eb06f-ebb8-4637-a610-415ef322619e	Washington University - Cleveland Clinic
TCGA-69-7980-01A-11D-2184-08	c7e49ced-c7be-321c-e040-ad451e410c9a	Washington University - Cleveland Clinic
TCGA-69-7980-01A-11R-2187-07	d9a37e5b-f5e3-4bbd-b49d-48d117dc96e9	Washington University - Cleveland Clinic
TCGA-69-7980-10A-01D-2184-08	c7e49d40-07f6-3eb2-e040-ad451e410ced	Washington University - Cleveland Clinic
TCGA-71-6725-01A-11D-1855-08	cf72f737-8386-4e3c-81ad-c1bf8c6b173a	ILSBio
TCGA-71-6725-01A-11R-1858-07	649499ca-7495-4c11-9eef-5a28cb1370e6	ILSBio
TCGA-71-6725-10A-01D-1855-08	1d8b1db4-8882-4364-8789-51de54ee053a	ILSBio
TCGA-73-4658-01A-01D-1753-08	a25095c3-cfd7-47ec-aa9c-9e9416adffa5	Roswell Park
TCGA-73-4658-01A-01R-1755-07	19836aae-6c91-4cf2-9fcd-c949ad187d66	Roswell Park
TCGA-73-4658-11A-01D-1753-08	71c003ef-7e8d-466a-aa5b-9bba12571c10	Roswell Park
TCGA-73-4659-01A-01D-1265-08	f77e9148-da88-4a97-91d7-12da713a2afc	Roswell Park
TCGA-73-4659-01A-01D-1931-08	649b0c20-3f4a-4b99-8b23-be10249c47b7	Roswell Park
TCGA-73-4659-01A-01R-1206-07	0163159d-ca9a-4279-8bd0-35f91b2d619d	Roswell Park
TCGA-73-4659-11A-01D-1265-08	3a5cf0f2-0662-4161-a8c7-e93984314b93	Roswell Park
TCGA-73-4659-11A-01D-1931-08	427bd443-8b47-4dc3-b03d-ad72b399b8d5	Roswell Park
TCGA-73-4662-01A-01D-1265-08	7116425f-56de-48fb-a95c-cb9d9b2b7287	Roswell Park
TCGA-73-4662-01A-01R-1206-07	59665567-228f-41c5-a95a-7b790f0ab81d	Roswell Park
TCGA-73-4662-11A-01D-1265-08	b3d687b8-7347-44b5-8aa7-6edb9a463d6e	Roswell Park
TCGA-73-4675-01A-01D-1265-08	450b428c-e31a-46e0-af5d-722af530d1f9	Roswell Park
TCGA-73-4675-01A-01R-1206-07	49fa5433-1a4b-41b6-87d1-feda74a3d88d	Roswell Park
TCGA-73-4675-11A-01D-1265-08	a9838d28-b4c3-4f6c-b7e0-a180a0984342	Roswell Park
TCGA-73-4676-01A-01D-1753-08	e9d927b0-0329-4040-bd53-0743efd8d7ea	Roswell Park
TCGA-73-4676-01A-01R-1755-07	eabd4047-77e7-4686-bbc9-4b3303f1983d	Roswell Park
TCGA-73-4676-11A-01D-1753-08	b35090c3-fefc-41ee-8463-74be91b13685	Roswell Park
TCGA-73-4676-11A-01R-1755-07	2c5828ca-6638-48cb-8e73-fcdbb4623341	Roswell Park
TCGA-73-7498-01A-12D-2184-08	c7e49d43-6217-6149-e040-ad451e410cf5	Roswell Park
TCGA-73-7498-01A-12R-2187-07	fff72492-a90f-4699-a1d7-8e9186bd3cd6	Roswell Park
TCGA-73-7498-10A-01D-2184-08	c7e49cb4-9396-1fe3-e040-ad451e410c6a	Roswell Park
TCGA-73-7499-01A-11D-2184-08	c7e49cb6-ee6b-4154-e040-ad451e410c6c	Roswell Park
TCGA-73-7499-01A-11R-2187-07	99c23136-55be-4338-847b-75d025612be8	Roswell Park
TCGA-73-7499-10A-01D-2184-08	c7e49d0b-01d8-ff96-e040-ad451e410cb8	Roswell Park
TCGA-75-5122-01A-01D-1753-08	319e0363-9024-495e-85b5-fb6e4b8001c8	Ontario Institute of Cancer Research
TCGA-75-5122-01A-01R-1755-07	759179b0-5c34-4b6c-9b56-f91ae03c2564	Ontario Institute of Cancer Research
TCGA-75-5122-10A-01D-1753-08	1da8df53-10de-4b7b-a1b5-d5cd0c0db6fb	Ontario Institute of Cancer Research
TCGA-75-5126-01A-01D-1753-08	83919119-86da-4731-a43c-559e21c5ce4a	Ontario Institute of Cancer Research
TCGA-75-5126-01A-01R-1755-07	57db73b5-1208-4c79-b40d-bc1f2f21c3b0	Ontario Institute of Cancer Research
TCGA-75-5126-10A-01D-1753-08	6c7f7895-6468-40ee-a521-49288acdeab0	Ontario Institute of Cancer Research
TCGA-75-5146-01A-01D-1625-08	1ac0078e-f627-4e95-a0ff-4f77dbc30078	Ontario Institute of Cancer Research
TCGA-75-5146-01A-01R-1628-07	987e2bbc-4ffb-4ed3-a4ae-aeb290203908	Ontario Institute of Cancer Research
TCGA-75-5146-10A-01D-1625-08	85fec2b9-7f78-4c37-b974-84a0188c37ac	Ontario Institute of Cancer Research
TCGA-75-5147-01A-01D-1625-08	9764b3c3-6a24-44e3-aabf-73951a64cc82	Ontario Institute of Cancer Research
TCGA-75-5147-01A-01R-1628-07	6cf750a1-0368-4662-a245-bd4ea052315e	Ontario Institute of Cancer Research
TCGA-75-5147-10A-01D-1625-08	e1c4a9a9-e60c-409d-bad4-202418db8a3c	Ontario Institute of Cancer Research
TCGA-75-6203-01A-11D-1753-08	ff6c65c5-778a-44a3-8f08-f7e95f556dd6	Ontario Institute of Cancer Research
TCGA-75-6203-01A-11R-1755-07	da2f12ae-dff9-42ae-8aa1-872343bf3448	Ontario Institute of Cancer Research
TCGA-75-6203-10A-01D-1753-08	1434c89b-3806-47c9-8c4d-03bc8e592344	Ontario Institute of Cancer Research
TCGA-75-6205-01A-11D-1753-08	45127824-e125-4902-b7fb-dce0a40ba1fd	Ontario Institute of Cancer Research
TCGA-75-6205-01A-11R-1755-07	19ee7cb1-ee6b-49c8-a667-7e992980024a	Ontario Institute of Cancer Research
TCGA-75-6205-10A-01D-1753-08	8f80d2fb-8307-4bee-a03a-40399a486f0d	Ontario Institute of Cancer Research
TCGA-75-6207-01A-11D-1753-08	e4f2d171-95e6-4896-ba9e-40a584e9783f	Ontario Institute of Cancer Research
TCGA-75-6207-01A-11R-1755-07	7580e62d-c41f-42c5-a33c-accae13b6de9	Ontario Institute of Cancer Research
TCGA-75-6207-10A-01D-1753-08	818e9747-3bab-4eaf-ae42-0d0ff8a530c0	Ontario Institute of Cancer Research
TCGA-75-6211-01A-11D-1753-08	dfad6e73-74c5-4367-b360-a9a28e4fdd6e	Ontario Institute of Cancer Research
TCGA-75-6211-01A-11R-1755-07	d098f0c8-8e83-4df1-9691-83267894a7e3	Ontario Institute of Cancer Research
TCGA-75-6211-10A-01D-1753-08	134f53a2-1644-41f2-9f30-ded9e26ee408	Ontario Institute of Cancer Research
TCGA-75-6212-01A-11D-1753-08	214dcebc-2463-4915-92fc-85621d0ad500	Ontario Institute of Cancer Research
TCGA-75-6212-01A-11R-1755-07	75f33d7a-2b50-4ddb-9a64-dfe7134ec8be	Ontario Institute of Cancer Research
TCGA-75-6212-10A-01D-1753-08	8a7370bb-1652-4330-a956-308349eaa1d3	Ontario Institute of Cancer Research
TCGA-75-6214-01A-41D-1945-08	f3e39163-131b-45ba-8b89-ba2b3863fc01	Ontario Institute of Cancer Research
TCGA-75-6214-01A-41R-1949-07	5b043b12-41f4-4bd9-89eb-57e7f27cfabf	Ontario Institute of Cancer Research
TCGA-75-6214-10A-01D-1946-08	3a887db7-2311-40a6-a2ed-895dacfe2916	Ontario Institute of Cancer Research
TCGA-75-7025-01A-12D-1945-08	b481c0f7-f8c1-4b40-8a9c-72a6292d9048	Ontario Institute of Cancer Research
TCGA-75-7025-01A-12R-1949-07	c2e14663-7cb4-406f-8abe-16b9f4edf186	Ontario Institute of Cancer Research
TCGA-75-7025-10A-01D-1946-08	75b60725-82d1-4980-a9d9-310a5e4e1a93	Ontario Institute of Cancer Research
TCGA-75-7027-01A-11D-1945-08	f557220e-16bb-4dab-a458-b7a594f7eb56	Ontario Institute of Cancer Research
TCGA-75-7027-01A-11R-1949-07	b7f3088c-a24f-4604-95c7-dbc166a44bf0	Ontario Institute of Cancer Research
TCGA-75-7027-10A-01D-1946-08	d7a7c61e-5834-4cbe-9a2d-355406681997	Ontario Institute of Cancer Research
TCGA-75-7030-01A-11D-1945-08	0d1ac080-0a1d-45a1-8589-f1e4329b61ab	Ontario Institute of Cancer Research
TCGA-75-7030-01A-11R-1949-07	79927f9f-fc5a-4485-b7ed-2904f299f125	Ontario Institute of Cancer Research
TCGA-75-7030-10A-01D-1946-08	348f1993-a3bf-421f-b496-5f6df3826a5a	Ontario Institute of Cancer Research
TCGA-75-7031-01A-11D-1945-08	c1bdcd8d-ae65-4000-9857-93759d3b7c4c	Ontario Institute of Cancer Research
TCGA-75-7031-01A-11R-1949-07	fc9df152-d32a-4529-8f81-6035db1834af	Ontario Institute of Cancer Research
TCGA-75-7031-10A-01D-1946-08	4f181dd2-394a-4a0c-91a3-d76aef387b2c	Ontario Institute of Cancer Research
TCGA-78-7143-01A-11D-2036-08	b638141d-5169-4683-9adb-4b5e46aada31	Prince Charles Hospital
TCGA-78-7143-01A-11R-2039-07	fdf1cac9-845a-4473-8e89-2240c1c32a56	Prince Charles Hospital
TCGA-78-7143-10A-01D-2036-08	82b512b6-3953-4e0a-af15-364b4278c893	Prince Charles Hospital
TCGA-78-7145-01A-11D-2036-08	31739fa9-40a9-400d-a6f3-ab9cc8df9d7c	Prince Charles Hospital
TCGA-78-7145-01A-11R-2039-07	775b760b-2421-4237-9f74-df239090fcc1	Prince Charles Hospital
TCGA-78-7145-10A-01D-2036-08	a9e0dfa2-b653-45b1-9ff7-00f9fc601994	Prince Charles Hospital
TCGA-78-7147-01A-11D-2036-08	5c91d56b-4e8c-46e3-8d61-cf219a30d019	Prince Charles Hospital
TCGA-78-7147-01A-11R-2039-07	c3ce309d-afce-4485-9d1c-809002be245b	Prince Charles Hospital
TCGA-78-7147-10A-01D-2036-08	21590b10-2bbb-40d5-94dc-6cf6aface341	Prince Charles Hospital
TCGA-78-7148-01A-11D-2036-08	2a18a382-d02e-4cbb-ad2a-2beac79e302e	Prince Charles Hospital
TCGA-78-7148-01A-11R-2039-07	2dcb0b38-dec3-4aef-a943-8aa6b39982e4	Prince Charles Hospital
TCGA-78-7148-10A-01D-2036-08	551fcdb2-59e5-41a8-846e-45fcaa4b76fb	Prince Charles Hospital
TCGA-78-7149-01A-11D-2036-08	6ee7fa37-c875-4650-a7a6-68b5c41394ae	Prince Charles Hospital
TCGA-78-7149-01A-11R-2039-07	d2838375-5713-4ac3-b52b-136e13d3b57a	Prince Charles Hospital
TCGA-78-7149-10A-01D-2036-08	5fd1e32c-84b9-46b3-8ac2-97d7d1919ac4	Prince Charles Hospital
TCGA-78-7150-01A-21D-2036-08	7ae06828-5bed-496f-bcac-faa38d9c78a7	Prince Charles Hospital
TCGA-78-7150-01A-21R-2039-07	6d888553-fff1-48d5-a856-bac709f349dc	Prince Charles Hospital
TCGA-78-7150-10A-01D-2036-08	c18b18ca-908a-4409-abbd-f1f3f940045f	Prince Charles Hospital
TCGA-78-7152-01A-11D-2036-08	87adda8c-a612-42da-9984-323c86e57c76	Prince Charles Hospital
TCGA-78-7152-01A-11R-2039-07	d7996b1c-215a-43a1-84ea-3bffb8e92b29	Prince Charles Hospital
TCGA-78-7152-10A-01D-2036-08	d39ee011-fb09-4836-bc63-be8865c695cd	Prince Charles Hospital
TCGA-78-7153-01A-11D-2036-08	96d17f37-816e-48b1-ab6a-cee3b3b2dfed	Prince Charles Hospital
TCGA-78-7153-01A-11R-2039-07	6761c612-e7c1-47a0-aeea-66f861e6cacc	Prince Charles Hospital
TCGA-78-7153-10A-01D-2036-08	ed3e343e-1454-427b-9ae8-58f1bc84845a	Prince Charles Hospital
TCGA-78-7154-01A-11D-2036-08	c03a7968-8a0b-4c2b-873f-11b98fe4a415	Prince Charles Hospital
TCGA-78-7154-01A-11R-2039-07	56e370ee-0fb8-499f-a683-9886f3f4a165	Prince Charles Hospital
TCGA-78-7154-10A-01D-2036-08	506110ac-b9a3-459a-bd33-376626febbe4	Prince Charles Hospital
TCGA-78-7155-01A-11D-2036-08	4d5cc7a4-77cb-47c8-9b39-5e80b956bdbb	Prince Charles Hospital
TCGA-78-7155-01A-11R-2039-07	7d4d86b0-5b07-4394-875d-abe8e106b11b	Prince Charles Hospital
TCGA-78-7155-10A-01D-2036-08	9fc325ac-3e56-48ec-9aa2-17596c930d68	Prince Charles Hospital
TCGA-78-7156-01A-11D-2036-08	a16f04d7-3ede-46ee-a95d-6cc5079c8b5d	Prince Charles Hospital
TCGA-78-7156-01A-11R-2039-07	76b74926-e386-4df6-a02e-bf2436759570	Prince Charles Hospital
TCGA-78-7156-10A-01D-2036-08	84401750-c6ee-482a-a566-c9d2126cc703	Prince Charles Hospital
TCGA-78-7158-01A-11D-2036-08	be64dc01-15c1-456b-8f83-d7369db8c6e2	Prince Charles Hospital
TCGA-78-7158-01A-11R-2039-07	b25d9f90-d7ed-44a1-8072-ff8be448a4e7	Prince Charles Hospital
TCGA-78-7158-10A-01D-2036-08	87195a88-3496-46f1-94ba-476600ec34f6	Prince Charles Hospital
TCGA-78-7159-01A-11D-2036-08	c006f066-61a6-4f81-9341-c3d85906c442	Prince Charles Hospital
TCGA-78-7159-01A-11R-2039-07	e6da9ff5-5f19-42bd-a372-4e83b37d9391	Prince Charles Hospital
TCGA-78-7159-10A-01D-2036-08	e6cf3ece-6c98-450d-80fa-2bf55a44354c	Prince Charles Hospital
TCGA-78-7160-01A-11D-2036-08	1ff2dfa2-5ab3-4870-acef-4ef16fd9c384	Prince Charles Hospital
TCGA-78-7160-01A-11R-2039-07	6d7fc42b-98ce-4a90-8ae6-97807addc48c	Prince Charles Hospital
TCGA-78-7160-10A-01D-2036-08	d1539394-e41f-482f-8980-f49b749ffbc0	Prince Charles Hospital
TCGA-78-7161-01A-11D-2036-08	499a63d6-1cb5-4026-baed-98f1678927a3	Prince Charles Hospital
TCGA-78-7161-01A-11R-2039-07	5f93a793-39b8-4254-8f81-62f6cf4a6e45	Prince Charles Hospital
TCGA-78-7161-10A-01D-2036-08	84870bd0-5fa4-44b1-986a-de9ed1fe83ad	Prince Charles Hospital
TCGA-78-7162-01A-21D-2063-08	a8ca8fab-c4e6-41c1-b7d3-1868b2f9c49e	Prince Charles Hospital
TCGA-78-7162-01A-21R-2066-07	0663d012-905a-4725-aa38-52c73926ad9e	Prince Charles Hospital
TCGA-78-7162-11A-01D-2063-08	b2dbfd21-ecfc-4cfb-82d0-edb2999cd209	Prince Charles Hospital
TCGA-78-7163-01A-12D-2063-08	c833f2f7-072a-4c70-a8c0-c0054e031978	Prince Charles Hospital
TCGA-78-7163-01A-12R-2066-07	b74d2958-2f1d-49e4-af05-1919b0bba6ae	Prince Charles Hospital
TCGA-78-7163-11A-01D-2063-08	262ef257-ea5e-4f56-a45f-5202accd9184	Prince Charles Hospital
TCGA-78-7166-01A-12D-2063-08	c81e4d25-93ae-4101-83e0-4b02c2899dd3	Prince Charles Hospital
TCGA-78-7166-01A-12R-2066-07	ffc1ecbe-b5ec-4479-8e92-90fdec6d5485	Prince Charles Hospital
TCGA-78-7166-11A-01D-2063-08	b33cd698-870a-41fd-8417-93dfb8c05c22	Prince Charles Hospital
TCGA-78-7167-01A-11D-2063-08	638a4459-835d-4b62-b651-c635955e5c11	Prince Charles Hospital
TCGA-78-7167-01A-11R-2066-07	f248af81-f5cc-447d-9c6d-d015a1b10d6b	Prince Charles Hospital
TCGA-78-7167-11A-01D-2063-08	7fd4de51-0c58-40b0-aa78-b3ea4c7c4672	Prince Charles Hospital
TCGA-78-7535-01A-11D-2063-08	9da657da-8263-4d5b-a041-984ac9c31bfd	Prince Charles Hospital
TCGA-78-7535-01A-11R-2066-07	117157df-f5d0-43c2-8248-0840fe245f1a	Prince Charles Hospital
TCGA-78-7535-10A-01D-2063-08	82e640f6-8fb2-486b-8bd6-0c4973aa2fd5	Prince Charles Hospital
TCGA-78-7536-01A-11D-2063-08	50629fbd-c891-4bbd-a4ce-517942e13cdf	Prince Charles Hospital
TCGA-78-7536-01A-11R-2066-07	7566ad0b-78f7-473b-82e6-3b2e9595d590	Prince Charles Hospital
TCGA-78-7536-10A-01D-2063-08	bcd44055-9fc5-437c-b87e-997ec9f7a58c	Prince Charles Hospital
TCGA-78-7537-01A-11D-2063-08	9b3e7dc4-9bc2-47e8-81e4-dc67294d2658	Prince Charles Hospital
TCGA-78-7537-01A-11R-2066-07	3fb6573d-3d1f-4dc9-804e-ea2ffd1d49c1	Prince Charles Hospital
TCGA-78-7537-10A-01D-2063-08	923bbe82-b8ba-4f43-b61f-1c9eaa959faf	Prince Charles Hospital
TCGA-78-7539-01A-11D-2063-08	212b11cc-3798-4d2f-b65f-65b7452f8339	Prince Charles Hospital
TCGA-78-7539-01A-11R-2066-07	a69c0104-06af-40b6-ac1b-a03588b77ccc	Prince Charles Hospital
TCGA-78-7539-10A-01D-2063-08	d2d0ea9f-57ff-4144-ac28-23a06ad427b9	Prince Charles Hospital
TCGA-78-7540-01A-11D-2063-08	5d90a302-cb65-45e8-8d26-b8ea2580f0b1	Prince Charles Hospital
TCGA-78-7540-01A-11R-2066-07	b89b080c-66a0-4f60-aab6-25da036c47e7	Prince Charles Hospital
TCGA-78-7540-11A-01D-2063-08	0aa2dc1b-b5fd-44af-874b-450a9c30b473	Prince Charles Hospital
TCGA-78-7542-01A-21D-2063-08	c389bf4e-0cb1-4a34-838e-330e71574a52	Prince Charles Hospital
TCGA-78-7542-01A-21R-2066-07	880edfa5-9561-4c34-b13f-53ed6c54f79d	Prince Charles Hospital
TCGA-78-7542-11A-01D-2063-08	49622d1b-19da-4672-bdb3-189a1fbe0598	Prince Charles Hospital
TCGA-78-7633-01A-11D-2063-08	aecd26aa-1de2-4fc7-beaa-6cf2522f48f7	Prince Charles Hospital
TCGA-78-7633-01A-11R-2066-07	6b79ebe4-1eb7-4d13-a594-f3f5cd4f010d	Prince Charles Hospital
TCGA-78-7633-10A-01D-2063-08	216df66a-7c6d-4550-81a8-bcbc5044c17d	Prince Charles Hospital
TCGA-80-5607-01A-31D-1945-08	2f8f537e-2961-4290-a98f-cc2a50ba7713	Ontario Institute of Cancer Research/Ottawa
TCGA-80-5607-01A-31R-1949-07	fe9f1983-89d6-4e06-a2b1-343a6a979b24	Ontario Institute of Cancer Research/Ottawa
TCGA-80-5607-10A-01D-1946-08	5638420e-88ca-4a0a-8e8e-9b4b83ca0851	Ontario Institute of Cancer Research/Ottawa
TCGA-80-5608-01A-31D-1945-08	e2b7ff29-d99a-4d58-a782-e97f1671c042	Ontario Institute of Cancer Research/Ottawa
TCGA-80-5608-01A-31R-1949-07	785dd1b4-b1a4-4165-9c3f-b8236f9cc562	Ontario Institute of Cancer Research/Ottawa
TCGA-80-5608-10A-01D-1946-08	b3fb5900-3ca3-46ec-b31b-6a206916226d	Ontario Institute of Cancer Research/Ottawa
TCGA-86-6562-01A-11D-1753-08	d84e57ce-f511-42d6-bf31-20f1a442e62a	Asterand
TCGA-86-6562-01A-11R-1755-07	37512f25-914a-4976-9759-2faa402f93a8	Asterand
TCGA-86-6562-10A-01D-1753-08	ccbd4843-3920-49cc-b9c3-a2008e9025de	Asterand
TCGA-86-6851-01A-11D-1945-08	96966339-2103-42ae-a244-4407b7416b6a	Asterand
TCGA-86-6851-01A-11R-1949-07	704ed630-c24c-4731-8a5b-7c6291b63dd2	Asterand
TCGA-86-6851-10A-01D-1946-08	eb648a73-a4d7-4821-bcd7-c9155d7f34b1	Asterand
TCGA-86-7713-01A-11D-2063-08	2dc297d9-5b53-45c2-9cc7-e5bebda44546	Asterand
TCGA-86-7713-01A-11R-2066-07	dffded6c-a4a9-45e4-a82c-d9b39c6617ed	Asterand
TCGA-86-7713-10A-01D-2063-08	92355664-8085-45c7-9f74-e46463cef4b2	Asterand
TCGA-86-7713-11A-01D-2063-08	18b2ed5a-168e-4f1a-a3a3-cac0f156efc0	Asterand
TCGA-86-7714-01A-12D-2167-08	c764f5c1-f211-4978-8940-4e7c7f1c04fd	Asterand
TCGA-86-7714-01A-12R-2170-07	706ad8fe-0521-44a7-ab0d-91491ea8b9bd	Asterand
TCGA-86-7714-10A-01D-2167-08	33d6d293-6051-44da-942c-ca751410a5a3	Asterand
TCGA-91-6828-01A-11D-1855-08	aa622d48-b760-4384-9d66-e77d7bd3695f	ABS - IUPUI
TCGA-91-6828-01A-11R-1858-07	e6def95d-d8a9-49ac-8274-803a7d9df694	ABS - IUPUI
TCGA-91-6828-10A-01D-1855-08	063b6461-e2bb-47c9-93a9-62f5b9b72771	ABS - IUPUI
TCGA-91-6828-11A-01D-1855-08	8159d72f-28d5-4871-a847-3269d632e107	ABS - IUPUI
TCGA-91-6828-11A-01R-1858-07	0093ca2b-7fc0-4681-85a8-fab43677a782	ABS - IUPUI
TCGA-91-6829-01A-21D-1855-08	a48f1a93-90d6-4c06-b8f4-a20fbcd08a92	ABS - IUPUI
TCGA-91-6829-01A-21R-1858-07	733eecdc-6b3a-4f62-a48e-c238ce36ed23	ABS - IUPUI
TCGA-91-6829-11A-01D-1855-08	8806a2bd-e520-4816-b249-a93be5211f73	ABS - IUPUI
TCGA-91-6829-11A-01R-1858-07	9a12dfeb-a9be-4568-a04a-38b68c1892c5	ABS - IUPUI
TCGA-91-6835-01A-11D-1855-08	03e3e04c-6047-465f-a9dc-4f5c64e0099e	ABS - IUPUI
TCGA-91-6835-01A-11R-1858-07	c8bd0c39-db3e-4b2e-87af-c0bdf2e9266e	ABS - IUPUI
TCGA-91-6835-11A-01D-1855-08	45cb8161-1e6c-4f7e-861c-0471818818b3	ABS - IUPUI
TCGA-91-6835-11A-01R-1858-07	898c1e32-bf30-478c-a136-0855183a642c	ABS - IUPUI
TCGA-91-6840-01A-11D-1945-08	04f060dd-1ac3-4019-8ddc-1d0e31b93c4d	ABS - IUPUI
TCGA-91-6840-01A-11R-1949-07	4b1c230d-9ad9-4e1b-afd5-6e6a67f53604	ABS - IUPUI
TCGA-91-6840-10A-01D-1946-08	adb24d85-63ca-45a2-88c4-0fdd32752f36	ABS - IUPUI
TCGA-91-6847-01A-11D-1945-08	7e51b3ac-c227-4036-b2f0-8d3f65b7628a	ABS - IUPUI
TCGA-91-6847-01A-11R-1949-07	80380678-c2bc-47a4-886a-dd023e1e760a	ABS - IUPUI
TCGA-91-6847-11A-01D-1945-08	3eea7cc8-f8e1-45d6-b3a1-d6aa16044bf3	ABS - IUPUI
TCGA-91-6847-11A-01R-1949-07	1b897026-4303-4a5a-965a-f1e2abe9ef54	ABS - IUPUI
TCGA-91-6849-01A-11D-1945-08	324d2965-b49e-4982-877f-6ee3bda34bcc	ABS - IUPUI
TCGA-91-6849-01A-11R-1949-07	00dcb9b3-80e4-426d-9fac-ec2490788e9c	ABS - IUPUI
TCGA-91-6849-11A-01D-1945-08	371f92a3-21ec-4ae6-861a-8f9562fb284f	ABS - IUPUI
TCGA-91-6849-11A-01R-1949-07	adba216d-f36a-4e24-b383-8ae56a241714	ABS - IUPUI
TCGA-91-7771-01A-11D-2167-08	cce2bb35-bfd8-4779-9184-b1cf890e037e	ABS - IUPUI
TCGA-91-7771-01A-11R-2170-07	a6527fb0-cb92-4315-9ce7-51c60692131c	ABS - IUPUI
TCGA-93-7347-01A-11D-2184-08	c7e49d48-04c8-c1ba-e040-ad451e410cf9	Washington University - St. Louis
TCGA-93-7347-01A-11R-2187-07	74d2d870-2c66-4879-9950-a441cde5adee	Washington University - St. Louis
TCGA-93-7347-10A-01D-2184-08	c7e49cf9-31c8-840e-e040-ad451e410ca6	Washington University - St. Louis
TCGA-93-7348-01A-21D-2036-08	e0e64779-881f-44e9-9afa-42db000e59a5	Washington University - St. Louis
TCGA-93-7348-01A-21R-2039-07	6b3d4fbd-fb95-4c78-ac69-4072c1dc06c3	Washington University - St. Louis
TCGA-93-7348-10A-01D-2036-08	37023175-95e0-437e-b6de-47d7f30afbdc	Washington University - St. Louis
TCGA-93-7348-11A-01D-2036-08	17bd3e22-45ed-4683-a1c1-bacf5989b136	Washington University - St. Louis
TCGA-95-7039-01A-11D-1945-08	a1afa2db-b50c-4990-beb9-a63baa7bb3d1	Washington University - Emory
TCGA-95-7039-01A-11R-1949-07	887efbd6-4f27-4c7f-b4bf-a208fd6bd8a8	Washington University - Emory
TCGA-95-7039-10A-01D-1946-08	da1d5574-7e3f-46b6-b92f-5cbaeb03525f	Washington University - Emory
TCGA-95-7043-01A-11D-1945-08	85bbde83-7c91-4efc-8ac4-1abf4032bd84	Washington University - Emory
TCGA-95-7043-01A-11R-1949-07	7f815fdb-889b-4643-98a9-ce4794228a09	Washington University - Emory
TCGA-95-7043-10A-01D-1946-08	86746b08-1fbb-486b-8108-019c55805f29	Washington University - Emory
TCGA-95-7567-01A-11D-2063-08	c741bf62-3196-4480-9dc6-0d88513e8b59	Washington University - Emory
TCGA-95-7567-01A-11R-2066-07	900b5c0e-3d44-4eef-9340-3caf9c12de94	Washington University - Emory
TCGA-95-7567-10A-01D-2063-08	d88306c2-7f09-46c6-aaad-406572fdc244	Washington University - Emory
TCGA-95-7947-01A-11D-2184-08	c7e49d0e-b5e8-8bc7-e040-ad451e410cbc	Washington University - Emory
TCGA-95-7947-01A-11R-2187-07	5b93f9ea-8ed5-44a1-a9f7-a90d9dc6684b	Washington University - Emory
TCGA-95-7947-10A-01D-2184-08	c7e49ca4-23c7-c99a-e040-ad451e410c55	Washington University - Emory
TCGA-95-7948-01A-11D-2184-08	c7e49d1d-ad80-5162-e040-ad451e410cc8	Washington University - Emory
TCGA-95-7948-01A-11R-2187-07	c6d7dd85-d8f7-4d32-b2ab-02b029957b84	Washington University - Emory
TCGA-95-7948-10A-01D-2184-08	c7e49d21-c561-7914-e040-ad451e410ccd	Washington University - Emory
TCGA-97-7546-01A-11D-2036-08	6882408d-f218-4a0c-90a8-6857fb01ac0d	Washington University - NYU
TCGA-97-7546-01A-11R-2039-07	7ee671e2-8b1d-4c39-9fb8-4292a40ad955	Washington University - NYU
TCGA-97-7546-10A-01D-2036-08	3c81e069-9453-497e-974f-5b25cecef9df	Washington University - NYU
TCGA-97-7552-01A-11D-2036-08	a3dfebbd-643b-42df-a0fd-d2e4f3a1d348	Washington University - NYU
TCGA-97-7552-01A-11R-2039-07	8cf79e7d-92a0-4c1e-b6b8-4232c38508f4	Washington University - NYU
TCGA-97-7552-10A-01D-2036-08	8d1c5318-a7d5-4c21-a432-3d759f1bf5ca	Washington University - NYU
TCGA-97-7553-01A-21D-2036-08	adcec58a-1b6d-462e-b009-58a1a01eae7f	Washington University - NYU
TCGA-97-7553-01A-21R-2039-07	64892918-c705-493d-b9cf-4305ffdc6171	Washington University - NYU
TCGA-97-7553-10A-01D-2036-08	1b14f359-78bc-488a-9540-ccb90b42378f	Washington University - NYU
TCGA-97-7554-01A-11D-2036-08	23aa34e8-3aaf-4450-83ed-1863e76df6cf	Washington University - NYU
TCGA-97-7554-01A-11R-2039-07	fe5b7dbc-2a1a-4608-a576-a0b80da5a66b	Washington University - NYU
TCGA-97-7554-10A-01D-2036-08	04c77429-7eb8-45d3-9d97-aab9461b30d9	Washington University - NYU
TCGA-97-7937-01A-11D-2167-08	601f0499-7a0c-4735-bfb4-6ba5f9d0b99a	Washington University - NYU
TCGA-97-7937-01A-11R-2170-07	07af2501-6109-4a4a-90bc-cfc33b528268	Washington University - NYU
TCGA-97-7937-10A-01D-2167-08	3d032d40-bb8f-477e-87d5-663e7c93f047	Washington University - NYU
TCGA-97-7938-01A-11D-2167-08	89595451-c028-4198-b636-6622b6a59001	Washington University - NYU
TCGA-97-7938-01A-11R-2170-07	b65f341f-0aa9-4431-ab48-f67bdbe48486	Washington University - NYU
TCGA-97-7938-10A-01D-2167-08	82a19db1-52bf-4a5b-a57c-a3129ee5d381	Washington University - NYU
TCGA-97-7941-01A-11D-2184-08	c7e49cd6-089c-ef98-e040-ad451e410c89	Washington University - NYU
TCGA-97-7941-01A-11R-2187-07	3794f26a-c6ef-4191-91dc-1c23e6ae29ef	Washington University - NYU
TCGA-97-7941-10A-01D-2184-08	c7e49d04-0b7d-2c17-e040-ad451e410cae	Washington University - NYU
TCGA-99-7458-01A-11D-2036-08	7dde811f-bc89-4d85-bbbb-3276e9763111	Washington University - Alabama
TCGA-99-7458-01A-11R-2039-07	2f01233a-b3fe-45ba-b744-42062087f168	Washington University - Alabama
TCGA-99-7458-10A-01D-2036-08	508d4674-86c9-459b-bebe-4191f89144e5	Washington University - Alabama
